# Supplementary material for: Recent Adaptive Events in Human Brain Revealed by Meta-Analysis of Positively Selected Genes
Source: PLoS One. 2013 Apr 9;8(4):e61280. doi: 10.1371/journal.pone.0061280 (PMC3622023; doi:10.1371/journal.pone.0061280)
Supplement: Dataset S1 — The detailed information about human positively-selected genes in our collection. (XLSX) [file pone.0061280.s011.xlsx]

## Sheet: All
No.	Gene Name	Detection Method	CEU	YRI	ASN	Author	Reference
1	C3	2				Nielsen	Genomic scans for selective sweeps using SNP data
2	VCAM1	2				Nielsen	Genomic scans for selective sweeps using SNP data
3	PPARA	2				Nielsen	Genomic scans for selective sweeps using SNP data
4	TNFAIP1	2				Nielsen	Genomic scans for selective sweeps using SNP data
5	PRM1	1				Nielsen	A Scan for Positively Selected Genes in the Genomes of Humans and Chimpanzees
6	KRTAP5-9	1				Nielsen	A Scan for Positively Selected Genes in the Genomes of Humans and Chimpanzees
7	SEC14L1	1				Nielsen	A Scan for Positively Selected Genes in the Genomes of Humans and Chimpanzees
8	BET1L	1				Nielsen	A Scan for Positively Selected Genes in the Genomes of Humans and Chimpanzees
9	NCRNA00188	1				Nielsen	A Scan for Positively Selected Genes in the Genomes of Humans and Chimpanzees
10	FLJ11856	1				Nielsen	A Scan for Positively Selected Genes in the Genomes of Humans and Chimpanzees
11	FLJ20850	1				Nielsen	A Scan for Positively Selected Genes in the Genomes of Humans and Chimpanzees
12	HYAL3	1				Nielsen	A Scan for Positively Selected Genes in the Genomes of Humans and Chimpanzees
13	HHLA1	1				Nielsen	A Scan for Positively Selected Genes in the Genomes of Humans and Chimpanzees
14	C16orf3	1				Nielsen	A Scan for Positively Selected Genes in the Genomes of Humans and Chimpanzees
15	AGPAT3	1				Nielsen	A Scan for Positively Selected Genes in the Genomes of Humans and Chimpanzees
16	ASB11	1				Nielsen	A Scan for Positively Selected Genes in the Genomes of Humans and Chimpanzees
17	CCDC11	1				Nielsen	A Scan for Positively Selected Genes in the Genomes of Humans and Chimpanzees
18	GON4L	1				Nielsen	A Scan for Positively Selected Genes in the Genomes of Humans and Chimpanzees
19	MGC4677	1				Nielsen	A Scan for Positively Selected Genes in the Genomes of Humans and Chimpanzees
20	GTSE1	1				Nielsen	A Scan for Positively Selected Genes in the Genomes of Humans and Chimpanzees
21	FLJ32535	1				Nielsen	A Scan for Positively Selected Genes in the Genomes of Humans and Chimpanzees
22	C15orf2	1				Nielsen	A Scan for Positively Selected Genes in the Genomes of Humans and Chimpanzees
23	TCP11	1				Nielsen	A Scan for Positively Selected Genes in the Genomes of Humans and Chimpanzees
24	APOBEC3D	1				Nielsen	A Scan for Positively Selected Genes in the Genomes of Humans and Chimpanzees
25	SCML1	1				Nielsen	A Scan for Positively Selected Genes in the Genomes of Humans and Chimpanzees
26	LOH3CR2A	1				Nielsen	A Scan for Positively Selected Genes in the Genomes of Humans and Chimpanzees
27	APOBEC3F	1				Nielsen	A Scan for Positively Selected Genes in the Genomes of Humans and Chimpanzees
28	CEP250	1				Nielsen	A Scan for Positively Selected Genes in the Genomes of Humans and Chimpanzees
29	CD72	1				Nielsen	A Scan for Positively Selected Genes in the Genomes of Humans and Chimpanzees
30	SAGE1	1				Nielsen	A Scan for Positively Selected Genes in the Genomes of Humans and Chimpanzees
31	PGR	1				Nielsen	A Scan for Positively Selected Genes in the Genomes of Humans and Chimpanzees
32	MOGAT1	1				Nielsen	A Scan for Positively Selected Genes in the Genomes of Humans and Chimpanzees
33	USP26	1				Nielsen	A Scan for Positively Selected Genes in the Genomes of Humans and Chimpanzees
34	LY6K	1				Nielsen	A Scan for Positively Selected Genes in the Genomes of Humans and Chimpanzees
35	ABHD1	1				Nielsen	A Scan for Positively Selected Genes in the Genomes of Humans and Chimpanzees
36	LOC151534	1				Nielsen	A Scan for Positively Selected Genes in the Genomes of Humans and Chimpanzees
37	DFFA	1				Nielsen	A Scan for Positively Selected Genes in the Genomes of Humans and Chimpanzees
38	KCNQ1DN	1				Nielsen	A Scan for Positively Selected Genes in the Genomes of Humans and Chimpanzees
39	OR2W1	1				Nielsen	A Scan for Positively Selected Genes in the Genomes of Humans and Chimpanzees
40	PPP1R15A	1				Nielsen	A Scan for Positively Selected Genes in the Genomes of Humans and Chimpanzees
41	PHACTR2	1				Nielsen	A Scan for Positively Selected Genes in the Genomes of Humans and Chimpanzees
42	C18orf18	1				Nielsen	A Scan for Positively Selected Genes in the Genomes of Humans and Chimpanzees
43	GDF3	1				Nielsen	A Scan for Positively Selected Genes in the Genomes of Humans and Chimpanzees
44	ZNF709	1				Bustamante	Natural selection on protein-coding genes in the human genome
45	SAGE1	1				Bustamante	Natural selection on protein-coding genes in the human genome
46	PCDHA13	1				Bustamante	Natural selection on protein-coding genes in the human genome
47	ZNF595	1				Bustamante	Natural selection on protein-coding genes in the human genome
48	CRB1	1				Bustamante	Natural selection on protein-coding genes in the human genome
49	MAGEC2	1				Bustamante	Natural selection on protein-coding genes in the human genome
50	IRAK1	1				Bustamante	Natural selection on protein-coding genes in the human genome
51	NEB	1				Bustamante	Natural selection on protein-coding genes in the human genome
52	FCRL5	1				Bustamante	Natural selection on protein-coding genes in the human genome
53	CENPE	1				Bustamante	Natural selection on protein-coding genes in the human genome
54	ZNF493	1				Bustamante	Natural selection on protein-coding genes in the human genome
55	CSNK1G2	1				Bustamante	Natural selection on protein-coding genes in the human genome
56	TCOF1	1				Bustamante	Natural selection on protein-coding genes in the human genome
57	FOXJ2	1				Bustamante	Natural selection on protein-coding genes in the human genome
58	SCML1	1				Bustamante	Natural selection on protein-coding genes in the human genome
59	APOL4	1				Bustamante	Natural selection on protein-coding genes in the human genome
60	DMRT3	1				Bustamante	Natural selection on protein-coding genes in the human genome
61	OLAH	1				Bustamante	Natural selection on protein-coding genes in the human genome
62	SUHW3	1				Bustamante	Natural selection on protein-coding genes in the human genome
63	APOL3	1				Bustamante	Natural selection on protein-coding genes in the human genome
64	CD300A	1				Bustamante	Natural selection on protein-coding genes in the human genome
65	ZFX	1				Bustamante	Natural selection on protein-coding genes in the human genome
66	FAM10A5	1				Bustamante	Natural selection on protein-coding genes in the human genome
67	BIN2	1				Bustamante	Natural selection on protein-coding genes in the human genome
68	ZNF431	1				Bustamante	Natural selection on protein-coding genes in the human genome
69	IFNA14	1				Bustamante	Natural selection on protein-coding genes in the human genome
70	CES2	1				Bustamante	Natural selection on protein-coding genes in the human genome
71	SRP54	1				Bustamante	Natural selection on protein-coding genes in the human genome
72	LILRA2	1				Bustamante	Natural selection on protein-coding genes in the human genome
73	SLC19A1	1				Bustamante	Natural selection on protein-coding genes in the human genome
74	IL18RAP	1				Bustamante	Natural selection on protein-coding genes in the human genome
75	PRM1	1				Bustamante	Natural selection on protein-coding genes in the human genome
76	ARHGEF2	1				Bustamante	Natural selection on protein-coding genes in the human genome
77	C4orf21	1				Bustamante	Natural selection on protein-coding genes in the human genome
78	NEURL2	1				Bustamante	Natural selection on protein-coding genes in the human genome
79	SIGLEC7	1				Bustamante	Natural selection on protein-coding genes in the human genome
80	EPB42	1				Bustamante	Natural selection on protein-coding genes in the human genome
81	NT5C1B	1				Bustamante	Natural selection on protein-coding genes in the human genome
82	GPS2	1				Bustamante	Natural selection on protein-coding genes in the human genome
83	SLAMF6	1				Bustamante	Natural selection on protein-coding genes in the human genome
84	GLIPR1L2	1				Bustamante	Natural selection on protein-coding genes in the human genome
85	APOBEC3B	1				Bustamante	Natural selection on protein-coding genes in the human genome
86	NR2C1	1				Bustamante	Natural selection on protein-coding genes in the human genome
87	CD58	1				Bustamante	Natural selection on protein-coding genes in the human genome
88	ISGF3G	1				Bustamante	Natural selection on protein-coding genes in the human genome
89	SPINK5	1				Bustamante	Natural selection on protein-coding genes in the human genome
90	CSTF2T	1				Bustamante	Natural selection on protein-coding genes in the human genome
91	SPAG5	1				Bustamante	Natural selection on protein-coding genes in the human genome
92	ADCYAP1	1				Bustamante	Natural selection on protein-coding genes in the human genome
93	FLJ33814	1				Bustamante	Natural selection on protein-coding genes in the human genome
94	RNASEL	1				Bustamante	Natural selection on protein-coding genes in the human genome
95	CD96	1				Bustamante	Natural selection on protein-coding genes in the human genome
96	GZMH	1				Bustamante	Natural selection on protein-coding genes in the human genome
97	MARCO	1				Bustamante	Natural selection on protein-coding genes in the human genome
98	SLC6A16	1				Bustamante	Natural selection on protein-coding genes in the human genome
99	GPR77	1				Bustamante	Natural selection on protein-coding genes in the human genome
100	SAS10	1				Bustamante	Natural selection on protein-coding genes in the human genome
101	GCNT2	1				Bustamante	Natural selection on protein-coding genes in the human genome
102	KIAA0251	1				Bustamante	Natural selection on protein-coding genes in the human genome
103	APAF1	1				Bustamante	Natural selection on protein-coding genes in the human genome
104	OPRL1	1				Bustamante	Natural selection on protein-coding genes in the human genome
105	ZNF561	1				Bustamante	Natural selection on protein-coding genes in the human genome
106	TRIM52	1				Bustamante	Natural selection on protein-coding genes in the human genome
107	C22orf30	1				Bustamante	Natural selection on protein-coding genes in the human genome
108	SLC13A1	1				Bustamante	Natural selection on protein-coding genes in the human genome
109	C1orf101	1				Bustamante	Natural selection on protein-coding genes in the human genome
110	GPRASP2	1				Bustamante	Natural selection on protein-coding genes in the human genome
111	ASPH	1				Bustamante	Natural selection on protein-coding genes in the human genome
112	CAPN10	1				Bustamante	Natural selection on protein-coding genes in the human genome
113	ASXL2	1				Bustamante	Natural selection on protein-coding genes in the human genome
114	LOC90799	1				Bustamante	Natural selection on protein-coding genes in the human genome
115	CCBP2	1				Bustamante	Natural selection on protein-coding genes in the human genome
116	KIAA0423	1				Bustamante	Natural selection on protein-coding genes in the human genome
117	GOLGB1	1				Bustamante	Natural selection on protein-coding genes in the human genome
118	MYCT1	1				Bustamante	Natural selection on protein-coding genes in the human genome
119	COL7A1	1				Bustamante	Natural selection on protein-coding genes in the human genome
120	ZNF786	1				Bustamante	Natural selection on protein-coding genes in the human genome
121	TIGD6	1				Bustamante	Natural selection on protein-coding genes in the human genome
122	ANKRD30A	1				Bustamante	Natural selection on protein-coding genes in the human genome
123	ARHGAP29	1				Bustamante	Natural selection on protein-coding genes in the human genome
124	CA14	1				Bustamante	Natural selection on protein-coding genes in the human genome
125	ALB	1				Bustamante	Natural selection on protein-coding genes in the human genome
126	DNAJC1	1				Bustamante	Natural selection on protein-coding genes in the human genome
127	CASP8AP2	1				Bustamante	Natural selection on protein-coding genes in the human genome
128	C14orf115	1				Bustamante	Natural selection on protein-coding genes in the human genome
129	PTOV1	1				Bustamante	Natural selection on protein-coding genes in the human genome
130	DKFZp434O021	1				Bustamante	Natural selection on protein-coding genes in the human genome
131	THEM4	1				Bustamante	Natural selection on protein-coding genes in the human genome
132	F8	1				Bustamante	Natural selection on protein-coding genes in the human genome
133	MRPS22	1				Bustamante	Natural selection on protein-coding genes in the human genome
134	PIWIL2	1				Bustamante	Natural selection on protein-coding genes in the human genome
135	ALDH3B1	1				Bustamante	Natural selection on protein-coding genes in the human genome
136	ZFP42	1				Bustamante	Natural selection on protein-coding genes in the human genome
137	PFTK1	1				Bustamante	Natural selection on protein-coding genes in the human genome
138	FOSL1	1				Bustamante	Natural selection on protein-coding genes in the human genome
139	TERF1	1				Bustamante	Natural selection on protein-coding genes in the human genome
140	DEPDC1B	1				Bustamante	Natural selection on protein-coding genes in the human genome
141	GPR84	1				Bustamante	Natural selection on protein-coding genes in the human genome
142	TRAF5	1				Bustamante	Natural selection on protein-coding genes in the human genome
143	LOC89944	1				Bustamante	Natural selection on protein-coding genes in the human genome
144	ZNF354A	1				Bustamante	Natural selection on protein-coding genes in the human genome
145	C7	1				Bustamante	Natural selection on protein-coding genes in the human genome
146	C12orf48	1				Bustamante	Natural selection on protein-coding genes in the human genome
147	C21orf25	1				Bustamante	Natural selection on protein-coding genes in the human genome
148	RBL1	1				Bustamante	Natural selection on protein-coding genes in the human genome
149	DNAJB7	1				Bustamante	Natural selection on protein-coding genes in the human genome
150	RBBP6	1				Bustamante	Natural selection on protein-coding genes in the human genome
151	CREB3L3	1				Bustamante	Natural selection on protein-coding genes in the human genome
152	ELA3A	1				Bustamante	Natural selection on protein-coding genes in the human genome
153	CEP350	1				Bustamante	Natural selection on protein-coding genes in the human genome
154	NUDC	1				Bustamante	Natural selection on protein-coding genes in the human genome
155	LUZP4	1				Bustamante	Natural selection on protein-coding genes in the human genome
156	NUP107	1				Bustamante	Natural selection on protein-coding genes in the human genome
157	USP26	1				Bustamante	Natural selection on protein-coding genes in the human genome
158	FCAMR	1				Bustamante	Natural selection on protein-coding genes in the human genome
159	CAMSAP1L1	1				Bustamante	Natural selection on protein-coding genes in the human genome
160	ZFYVE16	1				Bustamante	Natural selection on protein-coding genes in the human genome
161	TLE6	1				Bustamante	Natural selection on protein-coding genes in the human genome
162	HIVEP3	1				Bustamante	Natural selection on protein-coding genes in the human genome
163	OR3A3	1				Bustamante	Natural selection on protein-coding genes in the human genome
164	ZNRF4	1				Bustamante	Natural selection on protein-coding genes in the human genome
165	KLF15	1				Bustamante	Natural selection on protein-coding genes in the human genome
166	SLC6A4	1				Bustamante	Natural selection on protein-coding genes in the human genome
167	PLCD4	1				Bustamante	Natural selection on protein-coding genes in the human genome
168	MYOZ2	1				Bustamante	Natural selection on protein-coding genes in the human genome
169	MS4A3	1				Bustamante	Natural selection on protein-coding genes in the human genome
170	HABP2	1				Bustamante	Natural selection on protein-coding genes in the human genome
171	PLA2G2F	1				Bustamante	Natural selection on protein-coding genes in the human genome
172	TAS2R60	1				Bustamante	Natural selection on protein-coding genes in the human genome
173	CDH24	1				Bustamante	Natural selection on protein-coding genes in the human genome
174	OGFRL1	1				Bustamante	Natural selection on protein-coding genes in the human genome
175	ESR1	1				Bustamante	Natural selection on protein-coding genes in the human genome
176	PDYN	1				Bustamante	Natural selection on protein-coding genes in the human genome
177	XLKD1	1				Bustamante	Natural selection on protein-coding genes in the human genome
178	IL12RB2	1				Bustamante	Natural selection on protein-coding genes in the human genome
179	TBC1D22A	1				Bustamante	Natural selection on protein-coding genes in the human genome
180	SLC35A2	1				Bustamante	Natural selection on protein-coding genes in the human genome
181	ZNF213	1				Bustamante	Natural selection on protein-coding genes in the human genome
182	ANKFY1	1				Bustamante	Natural selection on protein-coding genes in the human genome
183	SSX8	1				Bustamante	Natural selection on protein-coding genes in the human genome
184	GBA	1				Bustamante	Natural selection on protein-coding genes in the human genome
185	ZNF197	1				Bustamante	Natural selection on protein-coding genes in the human genome
186	GPC5	1				Bustamante	Natural selection on protein-coding genes in the human genome
187	C8orf41	1				Bustamante	Natural selection on protein-coding genes in the human genome
188	RNF40	1				Bustamante	Natural selection on protein-coding genes in the human genome
189	SP140	1				Bustamante	Natural selection on protein-coding genes in the human genome
190	TSPAN32	1				Bustamante	Natural selection on protein-coding genes in the human genome
191	OAF	1				Bustamante	Natural selection on protein-coding genes in the human genome
192	OAS3	1				Bustamante	Natural selection on protein-coding genes in the human genome
193	CLUL1	1				Bustamante	Natural selection on protein-coding genes in the human genome
194	HEMGN	1				Bustamante	Natural selection on protein-coding genes in the human genome
195	SCML2	1				Bustamante	Natural selection on protein-coding genes in the human genome
196	CDX4	1				Bustamante	Natural selection on protein-coding genes in the human genome
197	TRAFD1	1				Bustamante	Natural selection on protein-coding genes in the human genome
198	CENPB	1				Bustamante	Natural selection on protein-coding genes in the human genome
199	MGC48628	1				Bustamante	Natural selection on protein-coding genes in the human genome
200	TAS2R10	1				Bustamante	Natural selection on protein-coding genes in the human genome
201	LY6K	1				Bustamante	Natural selection on protein-coding genes in the human genome
202	ODAM	1				Bustamante	Natural selection on protein-coding genes in the human genome
203	ANKS4B	1				Bustamante	Natural selection on protein-coding genes in the human genome
204	GOLGA7	1				Bustamante	Natural selection on protein-coding genes in the human genome
205	CST4	1				Bustamante	Natural selection on protein-coding genes in the human genome
206	FOXI1	1				Bustamante	Natural selection on protein-coding genes in the human genome
207	FAM64A	1				Bustamante	Natural selection on protein-coding genes in the human genome
208	IRX6	1				Bustamante	Natural selection on protein-coding genes in the human genome
209	CD244	1				Bustamante	Natural selection on protein-coding genes in the human genome
210	ZNF776	1				Bustamante	Natural selection on protein-coding genes in the human genome
211	C10orf27	1				Bustamante	Natural selection on protein-coding genes in the human genome
212	TGOLN2	1				Bustamante	Natural selection on protein-coding genes in the human genome
213	SHROOM1	1				Bustamante	Natural selection on protein-coding genes in the human genome
214	FLJ20489	1				Bustamante	Natural selection on protein-coding genes in the human genome
215	MCM6	1				Bustamante	Natural selection on protein-coding genes in the human genome
216	CLCA4	1				Bustamante	Natural selection on protein-coding genes in the human genome
217	CARD8	1				Bustamante	Natural selection on protein-coding genes in the human genome
218	KCNQ1DN	1				Bustamante	Natural selection on protein-coding genes in the human genome
219	GK2	1				Bustamante	Natural selection on protein-coding genes in the human genome
220	BIRC6	1				Bustamante	Natural selection on protein-coding genes in the human genome
221	ZNF43	1				Bustamante	Natural selection on protein-coding genes in the human genome
222	NIPSNAP3A	1				Bustamante	Natural selection on protein-coding genes in the human genome
223	SP4	1				Bustamante	Natural selection on protein-coding genes in the human genome
224	SPN	1				Bustamante	Natural selection on protein-coding genes in the human genome
225	BLM	1				Bustamante	Natural selection on protein-coding genes in the human genome
226	C10orf10	1				Bustamante	Natural selection on protein-coding genes in the human genome
227	MED12	1				Bustamante	Natural selection on protein-coding genes in the human genome
228	OR7A17	1				Bustamante	Natural selection on protein-coding genes in the human genome
229	TRAF3IP3	1				Bustamante	Natural selection on protein-coding genes in the human genome
230	LTBR	1				Bustamante	Natural selection on protein-coding genes in the human genome
231	C10orf68	1				Bustamante	Natural selection on protein-coding genes in the human genome
232	CDKN2AIP	1				Bustamante	Natural selection on protein-coding genes in the human genome
233	OBSCN	1				Bustamante	Natural selection on protein-coding genes in the human genome
234	C3	1				Bustamante	Natural selection on protein-coding genes in the human genome
235	ATP8B3	1				Bustamante	Natural selection on protein-coding genes in the human genome
236	ASXL1	1				Bustamante	Natural selection on protein-coding genes in the human genome
237	CSF2RB	1				Bustamante	Natural selection on protein-coding genes in the human genome
238	OR8B8	1				Bustamante	Natural selection on protein-coding genes in the human genome
239	LOC130951	1				Bustamante	Natural selection on protein-coding genes in the human genome
240	BSND	1				Bustamante	Natural selection on protein-coding genes in the human genome
241	ALG13	1				Bustamante	Natural selection on protein-coding genes in the human genome
242	TGM7	1				Bustamante	Natural selection on protein-coding genes in the human genome
243	LRSAM1	1				Bustamante	Natural selection on protein-coding genes in the human genome
244	IFNA8	1				Bustamante	Natural selection on protein-coding genes in the human genome
245	MAGI3	1				Bustamante	Natural selection on protein-coding genes in the human genome
246	EFTUD1	1				Bustamante	Natural selection on protein-coding genes in the human genome
247	OSBPL11	1				Bustamante	Natural selection on protein-coding genes in the human genome
248	APBA2BP	1				Bustamante	Natural selection on protein-coding genes in the human genome
249	ACE2	1				Bustamante	Natural selection on protein-coding genes in the human genome
250	SLC16A14	1				Bustamante	Natural selection on protein-coding genes in the human genome
251	MARK1	1				Bustamante	Natural selection on protein-coding genes in the human genome
252	TAS2R7	1				Bustamante	Natural selection on protein-coding genes in the human genome
253	LOC112476	1				Bustamante	Natural selection on protein-coding genes in the human genome
254	NR3C1	1				Bustamante	Natural selection on protein-coding genes in the human genome
255	MATN3	1				Bustamante	Natural selection on protein-coding genes in the human genome
256	APOBEC3C	1				Bustamante	Natural selection on protein-coding genes in the human genome
257	CD3D	1				Bustamante	Natural selection on protein-coding genes in the human genome
258	GFRAL	1				Bustamante	Natural selection on protein-coding genes in the human genome
259	TFDP3	1				Bustamante	Natural selection on protein-coding genes in the human genome
260	ZNF684	1				Bustamante	Natural selection on protein-coding genes in the human genome
261	SLC38A3	1				Bustamante	Natural selection on protein-coding genes in the human genome
262	LOC339448	1				Bustamante	Natural selection on protein-coding genes in the human genome
263	CLU	1				Bustamante	Natural selection on protein-coding genes in the human genome
264	GTF2E1	1				Bustamante	Natural selection on protein-coding genes in the human genome
265	FLJ20920	1				Bustamante	Natural selection on protein-coding genes in the human genome
266	PRTN3	1				Bustamante	Natural selection on protein-coding genes in the human genome
267	PSORS1C1	1				Bustamante	Natural selection on protein-coding genes in the human genome
268	ACSL1	1				Bustamante	Natural selection on protein-coding genes in the human genome
269	FHOD1	1				Bustamante	Natural selection on protein-coding genes in the human genome
270	PMCH	1				Bustamante	Natural selection on protein-coding genes in the human genome
271	PIP	1				Bustamante	Natural selection on protein-coding genes in the human genome
272	TRAIP	1				Bustamante	Natural selection on protein-coding genes in the human genome
273	DBNDD1	1				Bustamante	Natural selection on protein-coding genes in the human genome
274	POLM	1				Bustamante	Natural selection on protein-coding genes in the human genome
275	MS4A12	1				Bustamante	Natural selection on protein-coding genes in the human genome
276	PLD3	1				Bustamante	Natural selection on protein-coding genes in the human genome
277	AFF2	1				Bustamante	Natural selection on protein-coding genes in the human genome
278	PDLIM5	1				Bustamante	Natural selection on protein-coding genes in the human genome
279	ABT1	1				Bustamante	Natural selection on protein-coding genes in the human genome
280	MAN1A2	1				Bustamante	Natural selection on protein-coding genes in the human genome
281	ZNF589	1				Bustamante	Natural selection on protein-coding genes in the human genome
282	C1orf25	1				Bustamante	Natural selection on protein-coding genes in the human genome
283	ITLN1	1				Bustamante	Natural selection on protein-coding genes in the human genome
284	USP16	1				Bustamante	Natural selection on protein-coding genes in the human genome
285	SURF4	1				Bustamante	Natural selection on protein-coding genes in the human genome
286	ZNF638	1				Bustamante	Natural selection on protein-coding genes in the human genome
287	PER1	1				Bustamante	Natural selection on protein-coding genes in the human genome
288	GPR92	1				Bustamante	Natural selection on protein-coding genes in the human genome
289	ACRC	1				Bustamante	Natural selection on protein-coding genes in the human genome
290	TMPRSS11D	1				Bustamante	Natural selection on protein-coding genes in the human genome
291	C16orf80	1				Bustamante	Natural selection on protein-coding genes in the human genome
292	NAV3	1				Bustamante	Natural selection on protein-coding genes in the human genome
293	ADAMTSL5	1				Bustamante	Natural selection on protein-coding genes in the human genome
294	NUP210L	1				Bustamante	Natural selection on protein-coding genes in the human genome
295	DNM3	1				Bustamante	Natural selection on protein-coding genes in the human genome
296	NDST2	1				Bustamante	Natural selection on protein-coding genes in the human genome
297	TIE1	1				Bustamante	Natural selection on protein-coding genes in the human genome
298	HSPBAP1	1				Bustamante	Natural selection on protein-coding genes in the human genome
299	EVI2B	1				Bustamante	Natural selection on protein-coding genes in the human genome
300	SLC30A8	1				Bustamante	Natural selection on protein-coding genes in the human genome
301	C14orf161	1				Bustamante	Natural selection on protein-coding genes in the human genome
302	HAGH	1				Bustamante	Natural selection on protein-coding genes in the human genome
303	GLA	1				Bustamante	Natural selection on protein-coding genes in the human genome
304	MAGED2	1				Bustamante	Natural selection on protein-coding genes in the human genome
305	HNRPD	1				Bustamante	Natural selection on protein-coding genes in the human genome
306	ICAM4	1				Bustamante	Natural selection on protein-coding genes in the human genome
307	MRM1	1				Bustamante	Natural selection on protein-coding genes in the human genome
308	CD99L2	1				Bustamante	Natural selection on protein-coding genes in the human genome
309	ARMCX2	1				Bustamante	Natural selection on protein-coding genes in the human genome
310	APOBEC3G	1				Bustamante	Natural selection on protein-coding genes in the human genome
311	ACPP	1				Bustamante	Natural selection on protein-coding genes in the human genome
312	PDCL	1				Bustamante	Natural selection on protein-coding genes in the human genome
313	GPA33	1				Bustamante	Natural selection on protein-coding genes in the human genome
314	SERPINB4	1				Bustamante	Natural selection on protein-coding genes in the human genome
315	CEACAM4	1				Bustamante	Natural selection on protein-coding genes in the human genome
316	FLJ13231	1				Bustamante	Natural selection on protein-coding genes in the human genome
317	SMR3B	1				Bustamante	Natural selection on protein-coding genes in the human genome
318	CILP2	1				Bustamante	Natural selection on protein-coding genes in the human genome
319	ATE1	1				Bustamante	Natural selection on protein-coding genes in the human genome
320	PSD4	1				Bustamante	Natural selection on protein-coding genes in the human genome
321	MYLK	1				Bustamante	Natural selection on protein-coding genes in the human genome
322	PLOD2	1				Bustamante	Natural selection on protein-coding genes in the human genome
323	TEX11	1				Bustamante	Natural selection on protein-coding genes in the human genome
324	MAP3K14	1				Bustamante	Natural selection on protein-coding genes in the human genome
325	OPTN	1				Bustamante	Natural selection on protein-coding genes in the human genome
326	ABCA6	1				Bustamante	Natural selection on protein-coding genes in the human genome
327	FSTL5	1				Bustamante	Natural selection on protein-coding genes in the human genome
328	TMSB10	1				Bustamante	Natural selection on protein-coding genes in the human genome
329	CD1C	1				Bustamante	Natural selection on protein-coding genes in the human genome
330	CD300LB	1				Bustamante	Natural selection on protein-coding genes in the human genome
331	DZIP3	1				Bustamante	Natural selection on protein-coding genes in the human genome
332	C11orf57	1				Bustamante	Natural selection on protein-coding genes in the human genome
333	NDUFA13	1				Bustamante	Natural selection on protein-coding genes in the human genome
334	ARHGEF1	1				Bustamante	Natural selection on protein-coding genes in the human genome
335	ORC2L	1				Bustamante	Natural selection on protein-coding genes in the human genome
336	CFHR2	1				Bustamante	Natural selection on protein-coding genes in the human genome
337	LOXL3	1				Bustamante	Natural selection on protein-coding genes in the human genome
338	RNF135	1				Bustamante	Natural selection on protein-coding genes in the human genome
339	ST6GALNAC4	1				Bustamante	Natural selection on protein-coding genes in the human genome
340	FLJ21687	1				Bustamante	Natural selection on protein-coding genes in the human genome
341	ACTL7B	1				Bustamante	Natural selection on protein-coding genes in the human genome
342	FCN3	1				Bustamante	Natural selection on protein-coding genes in the human genome
343	SLC35F5	1				Bustamante	Natural selection on protein-coding genes in the human genome
344	LOC389458	1				Bustamante	Natural selection on protein-coding genes in the human genome
345	LCN12	1				Bustamante	Natural selection on protein-coding genes in the human genome
346	CACNB1	1				Bustamante	Natural selection on protein-coding genes in the human genome
347	SMG6	1				Bustamante	Natural selection on protein-coding genes in the human genome
348	LCT	4	1			Consortium	A haplotype map of the human genome
349	CDH12	4		1		Consortium	A haplotype map of the human genome
350	PMCHL1	4		1		Consortium	A haplotype map of the human genome
351	CD36	4		1		Consortium	A haplotype map of the human genome
352	PMS2L5	4	1			Consortium	A haplotype map of the human genome
353	WBSCR16	4	1			Consortium	A haplotype map of the human genome
354	CUTL2	4	1			Consortium	A haplotype map of the human genome
355	ARNT2	4		1		Consortium	A haplotype map of the human genome
356	ITGAE	4		1		Consortium	A haplotype map of the human genome
357	GSG2	4		1		Consortium	A haplotype map of the human genome
358	C17orf85	4		1		Consortium	A haplotype map of the human genome
359	CAMKK1	4		1		Consortium	A haplotype map of the human genome
360	P2RX1	4		1		Consortium	A haplotype map of the human genome
361	HEPH	4		1		Consortium	A haplotype map of the human genome
362	MAOB	4	1			Consortium	A haplotype map of the human genome
363	SCML1	1				Consortium	Initial sequence of the chimpanzee genome and comparison with the human genome
364	KCNQ1DN	1				Consortium	Initial sequence of the chimpanzee genome and comparison with the human genome
365	CRIPAK	1				Consortium	Initial sequence of the chimpanzee genome and comparison with the human genome
366	C18orf18	1				Consortium	Initial sequence of the chimpanzee genome and comparison with the human genome
367	C21orf87	1				Consortium	Initial sequence of the chimpanzee genome and comparison with the human genome
368	FMR1NB	1				Consortium	Initial sequence of the chimpanzee genome and comparison with the human genome
369	ING2	1				Consortium	Initial sequence of the chimpanzee genome and comparison with the human genome
370	GYPC	1				Consortium	Initial sequence of the chimpanzee genome and comparison with the human genome
371	C17orf44	1				Consortium	Initial sequence of the chimpanzee genome and comparison with the human genome
372	TMSL4	1				Consortium	Initial sequence of the chimpanzee genome and comparison with the human genome
373	ADCYAP1	1				Consortium	Initial sequence of the chimpanzee genome and comparison with the human genome
374	LOC151534	1				Consortium	Initial sequence of the chimpanzee genome and comparison with the human genome
375	C21orf119	1				Consortium	Initial sequence of the chimpanzee genome and comparison with the human genome
376	LOC150236	1				Consortium	Initial sequence of the chimpanzee genome and comparison with the human genome
377	PRH1	1				Consortium	Initial sequence of the chimpanzee genome and comparison with the human genome
378	C21orf94	1				Consortium	Initial sequence of the chimpanzee genome and comparison with the human genome
379	CSHL1	1				Consortium	Initial sequence of the chimpanzee genome and comparison with the human genome
380	LOC348840	1				Consortium	Initial sequence of the chimpanzee genome and comparison with the human genome
381	IFNA10	1				Consortium	Initial sequence of the chimpanzee genome and comparison with the human genome
382	RHCE	1				Consortium	Initial sequence of the chimpanzee genome and comparison with the human genome
383	FLJ39075	1				Consortium	Initial sequence of the chimpanzee genome and comparison with the human genome
384	MGC4473	1				Consortium	Initial sequence of the chimpanzee genome and comparison with the human genome
385	GNLY	1				Consortium	Initial sequence of the chimpanzee genome and comparison with the human genome
386	DPY19L2	1				Consortium	Initial sequence of the chimpanzee genome and comparison with the human genome
387	DEFB126	1				Consortium	Initial sequence of the chimpanzee genome and comparison with the human genome
388	G30	1				Consortium	Initial sequence of the chimpanzee genome and comparison with the human genome
389	GLUD2	1				Consortium	Initial sequence of the chimpanzee genome and comparison with the human genome
390	LOC65121	1				Consortium	Initial sequence of the chimpanzee genome and comparison with the human genome
391	FLJ37045	1				Consortium	Initial sequence of the chimpanzee genome and comparison with the human genome
392	MGC23270	1				Consortium	Initial sequence of the chimpanzee genome and comparison with the human genome
393	LOC139135	1				Consortium	Initial sequence of the chimpanzee genome and comparison with the human genome
394	PRG4	1				Consortium	Initial sequence of the chimpanzee genome and comparison with the human genome
395	MGC42157	1				Consortium	Initial sequence of the chimpanzee genome and comparison with the human genome
396	IVL	1				Consortium	Initial sequence of the chimpanzee genome and comparison with the human genome
397	C9orf70	1				Consortium	Initial sequence of the chimpanzee genome and comparison with the human genome
398	C5orf26	1				Consortium	Initial sequence of the chimpanzee genome and comparison with the human genome
399	TCEB3B	1				Consortium	Initial sequence of the chimpanzee genome and comparison with the human genome
400	UGT1A4	1				Consortium	Initial sequence of the chimpanzee genome and comparison with the human genome
401	LILRB3	1				Consortium	Initial sequence of the chimpanzee genome and comparison with the human genome
402	HIST1H4G	1				Consortium	Initial sequence of the chimpanzee genome and comparison with the human genome
403	LOC158435	1				Consortium	Initial sequence of the chimpanzee genome and comparison with the human genome
404	CEACAM3	1				Consortium	Initial sequence of the chimpanzee genome and comparison with the human genome
405	LOC51233	1				Consortium	Initial sequence of the chimpanzee genome and comparison with the human genome
406	FLJ13744	1				Consortium	Initial sequence of the chimpanzee genome and comparison with the human genome
407	MS4A3	1				Consortium	Initial sequence of the chimpanzee genome and comparison with the human genome
408	KRTAP23-1	1				Consortium	Initial sequence of the chimpanzee genome and comparison with the human genome
409	IGLL1	1				Consortium	Initial sequence of the chimpanzee genome and comparison with the human genome
410	DMRT3	1				Consortium	Initial sequence of the chimpanzee genome and comparison with the human genome
411	TAS2R48	1				Consortium	Initial sequence of the chimpanzee genome and comparison with the human genome
412	DKFZp547I094	1				Consortium	Initial sequence of the chimpanzee genome and comparison with the human genome
413	MT4	1				Consortium	Initial sequence of the chimpanzee genome and comparison with the human genome
414	FLJ37543	1				Consortium	Initial sequence of the chimpanzee genome and comparison with the human genome
415	LSP1	1				Consortium	Initial sequence of the chimpanzee genome and comparison with the human genome
416	MGC35023	1				Consortium	Initial sequence of the chimpanzee genome and comparison with the human genome
417	RELN	1				Consortium	Initial sequence of the chimpanzee genome and comparison with the human genome
418	MGC10981	1				Consortium	Initial sequence of the chimpanzee genome and comparison with the human genome
419	KRTAP12-1	1				Consortium	Initial sequence of the chimpanzee genome and comparison with the human genome
420	SMAD5OS	1				Consortium	Initial sequence of the chimpanzee genome and comparison with the human genome
421	SCGB1D2	1				Consortium	Initial sequence of the chimpanzee genome and comparison with the human genome
422	APOBEC3D	1				Consortium	Initial sequence of the chimpanzee genome and comparison with the human genome
423	FLJ32011	1				Consortium	Initial sequence of the chimpanzee genome and comparison with the human genome
424	ZNF587	1				Consortium	Initial sequence of the chimpanzee genome and comparison with the human genome
425	EEF1A2	1				Consortium	Initial sequence of the chimpanzee genome and comparison with the human genome
426	TUBA4	1				Consortium	Initial sequence of the chimpanzee genome and comparison with the human genome
427	CST2	1				Consortium	Initial sequence of the chimpanzee genome and comparison with the human genome
428	C18orf16	1				Consortium	Initial sequence of the chimpanzee genome and comparison with the human genome
429	RAET1L	1				Consortium	Initial sequence of the chimpanzee genome and comparison with the human genome
430	PRM2	1				Consortium	Initial sequence of the chimpanzee genome and comparison with the human genome
431	LOC283861	1				Consortium	Initial sequence of the chimpanzee genome and comparison with the human genome
432	PF4V1	1				Consortium	Initial sequence of the chimpanzee genome and comparison with the human genome
433	TSPAN9	1				Consortium	Initial sequence of the chimpanzee genome and comparison with the human genome
434	FLJ23022	1				Consortium	Initial sequence of the chimpanzee genome and comparison with the human genome
435	C2orf48	1				Consortium	Initial sequence of the chimpanzee genome and comparison with the human genome
436	SPRL3A	1				Consortium	Initial sequence of the chimpanzee genome and comparison with the human genome
437	KRTAP20-2	1				Consortium	Initial sequence of the chimpanzee genome and comparison with the human genome
438	ANP32C	1				Consortium	Initial sequence of the chimpanzee genome and comparison with the human genome
439	MS4A12	1				Consortium	Initial sequence of the chimpanzee genome and comparison with the human genome
440	DNAJC5G	1				Consortium	Initial sequence of the chimpanzee genome and comparison with the human genome
441	ULBP2	1				Consortium	Initial sequence of the chimpanzee genome and comparison with the human genome
442	RGR	1				Consortium	Initial sequence of the chimpanzee genome and comparison with the human genome
443	C6orf85	1				Consortium	Initial sequence of the chimpanzee genome and comparison with the human genome
444	FAM86C	1				Consortium	Initial sequence of the chimpanzee genome and comparison with the human genome
445	ARSD	1				Consortium	Initial sequence of the chimpanzee genome and comparison with the human genome
446	C8orf44	1				Consortium	Initial sequence of the chimpanzee genome and comparison with the human genome
447	C21orf93	1				Consortium	Initial sequence of the chimpanzee genome and comparison with the human genome
448	NSUN5C	1				Consortium	Initial sequence of the chimpanzee genome and comparison with the human genome
449	TCP10L	1				Consortium	Initial sequence of the chimpanzee genome and comparison with the human genome
450	MAFG	1				Consortium	Initial sequence of the chimpanzee genome and comparison with the human genome
451	SYT8	1				Consortium	Initial sequence of the chimpanzee genome and comparison with the human genome
452	LCE3A	1				Consortium	Initial sequence of the chimpanzee genome and comparison with the human genome
453	TMEM140	1				Consortium	Initial sequence of the chimpanzee genome and comparison with the human genome
454	SPRL5A	1				Consortium	Initial sequence of the chimpanzee genome and comparison with the human genome
455	MGC45922	1				Consortium	Initial sequence of the chimpanzee genome and comparison with the human genome
456	C1orf126	1				Consortium	Initial sequence of the chimpanzee genome and comparison with the human genome
457	HMGB1L10	1				Consortium	Initial sequence of the chimpanzee genome and comparison with the human genome
458	SMR3B	1				Consortium	Initial sequence of the chimpanzee genome and comparison with the human genome
459	S100A14	1				Consortium	Initial sequence of the chimpanzee genome and comparison with the human genome
460	LRRC37A	1				Consortium	Initial sequence of the chimpanzee genome and comparison with the human genome
461	C8orf5	1				Consortium	Initial sequence of the chimpanzee genome and comparison with the human genome
462	C14orf178	1				Consortium	Initial sequence of the chimpanzee genome and comparison with the human genome
463	SPRL1B	1				Consortium	Initial sequence of the chimpanzee genome and comparison with the human genome
464	CD244	1				Consortium	Initial sequence of the chimpanzee genome and comparison with the human genome
465	CGA	1				Consortium	Initial sequence of the chimpanzee genome and comparison with the human genome
466	MGC21675	1				Consortium	Initial sequence of the chimpanzee genome and comparison with the human genome
467	FLJ32535	1				Consortium	Initial sequence of the chimpanzee genome and comparison with the human genome
468	PGLYRP1	1				Consortium	Initial sequence of the chimpanzee genome and comparison with the human genome
469	SSX8	1				Consortium	Initial sequence of the chimpanzee genome and comparison with the human genome
470	APOBEC3B	1				Consortium	Initial sequence of the chimpanzee genome and comparison with the human genome
471	LOC148066	1				Consortium	Initial sequence of the chimpanzee genome and comparison with the human genome
472	KLRC4	1				Consortium	Initial sequence of the chimpanzee genome and comparison with the human genome
473	XCL2	1				Consortium	Initial sequence of the chimpanzee genome and comparison with the human genome
474	SLC26A10	1				Consortium	Initial sequence of the chimpanzee genome and comparison with the human genome
475	LY6K	1				Consortium	Initial sequence of the chimpanzee genome and comparison with the human genome
476	C9orf31	1				Consortium	Initial sequence of the chimpanzee genome and comparison with the human genome
477	KRTAP9-4	1				Consortium	Initial sequence of the chimpanzee genome and comparison with the human genome
478	C9orf149	1				Consortium	Initial sequence of the chimpanzee genome and comparison with the human genome
479	FLJ14107	1				Consortium	Initial sequence of the chimpanzee genome and comparison with the human genome
480	C6orf123	1				Consortium	Initial sequence of the chimpanzee genome and comparison with the human genome
481	NKG7	1				Consortium	Initial sequence of the chimpanzee genome and comparison with the human genome
482	KIAA0087	1				Consortium	Initial sequence of the chimpanzee genome and comparison with the human genome
483	C12orf27	1				Consortium	Initial sequence of the chimpanzee genome and comparison with the human genome
484	OR3A3	1				Consortium	Initial sequence of the chimpanzee genome and comparison with the human genome
485	FLJ30672	1				Consortium	Initial sequence of the chimpanzee genome and comparison with the human genome
486	LCE1D	1				Consortium	Initial sequence of the chimpanzee genome and comparison with the human genome
487	IL28A	1				Consortium	Initial sequence of the chimpanzee genome and comparison with the human genome
488	KRTAP21-1	1				Consortium	Initial sequence of the chimpanzee genome and comparison with the human genome
489	FLJ31821	1				Consortium	Initial sequence of the chimpanzee genome and comparison with the human genome
490	SNHG7	1				Consortium	Initial sequence of the chimpanzee genome and comparison with the human genome
491	FAM71C	1				Consortium	Initial sequence of the chimpanzee genome and comparison with the human genome
492	TMCO5	1				Consortium	Initial sequence of the chimpanzee genome and comparison with the human genome
493	SSX1	1				Consortium	Initial sequence of the chimpanzee genome and comparison with the human genome
494	C8orf14	1				Consortium	Initial sequence of the chimpanzee genome and comparison with the human genome
495	ZNF80	1				Consortium	Initial sequence of the chimpanzee genome and comparison with the human genome
496	MRGPRX3	1				Consortium	Initial sequence of the chimpanzee genome and comparison with the human genome
497	MAGEB10	1				Consortium	Initial sequence of the chimpanzee genome and comparison with the human genome
498	C17orf77	1				Consortium	Initial sequence of the chimpanzee genome and comparison with the human genome
499	ACRC	1				Consortium	Initial sequence of the chimpanzee genome and comparison with the human genome
500	OR2S2	1				Consortium	Initial sequence of the chimpanzee genome and comparison with the human genome
501	HUS1B	1				Consortium	Initial sequence of the chimpanzee genome and comparison with the human genome
502	C11orf21	1				Consortium	Initial sequence of the chimpanzee genome and comparison with the human genome
503	MAGEB2	1				Consortium	Initial sequence of the chimpanzee genome and comparison with the human genome
504	C21orf99	1				Consortium	Initial sequence of the chimpanzee genome and comparison with the human genome
505	IFNA4	1				Consortium	Initial sequence of the chimpanzee genome and comparison with the human genome
506	KIF25	1				Consortium	Initial sequence of the chimpanzee genome and comparison with the human genome
507	CCL14	1				Consortium	Initial sequence of the chimpanzee genome and comparison with the human genome
508	GZMH	1				Consortium	Initial sequence of the chimpanzee genome and comparison with the human genome
509	LOC136263	1				Consortium	Initial sequence of the chimpanzee genome and comparison with the human genome
510	AMMECR1L	1				Consortium	Initial sequence of the chimpanzee genome and comparison with the human genome
511	MTX1	1				Consortium	Initial sequence of the chimpanzee genome and comparison with the human genome
512	NDUFA2	1				Consortium	Initial sequence of the chimpanzee genome and comparison with the human genome
513	FLJ13310	1				Consortium	Initial sequence of the chimpanzee genome and comparison with the human genome
514	KRTAP19-1	1				Consortium	Initial sequence of the chimpanzee genome and comparison with the human genome
515	VANGL1	1				Consortium	Initial sequence of the chimpanzee genome and comparison with the human genome
516	KLRC3	1				Consortium	Initial sequence of the chimpanzee genome and comparison with the human genome
517	C15orf21	1				Consortium	Initial sequence of the chimpanzee genome and comparison with the human genome
518	LOC57399	1				Consortium	Initial sequence of the chimpanzee genome and comparison with the human genome
519	C6orf54	1				Consortium	Initial sequence of the chimpanzee genome and comparison with the human genome
520	TNFRSF10D	1				Consortium	Initial sequence of the chimpanzee genome and comparison with the human genome
521	S100A7	1				Consortium	Initial sequence of the chimpanzee genome and comparison with the human genome
522	LRP5L	1				Consortium	Initial sequence of the chimpanzee genome and comparison with the human genome
523	WFDC9	1				Consortium	Initial sequence of the chimpanzee genome and comparison with the human genome
524	CST1	1				Consortium	Initial sequence of the chimpanzee genome and comparison with the human genome
525	PILRB	1				Consortium	Initial sequence of the chimpanzee genome and comparison with the human genome
526	MGC5370	1				Consortium	Initial sequence of the chimpanzee genome and comparison with the human genome
527	FLJ11939	1				Consortium	Initial sequence of the chimpanzee genome and comparison with the human genome
528	FLJ32955	1				Consortium	Initial sequence of the chimpanzee genome and comparison with the human genome
529	MGC10955	1				Consortium	Initial sequence of the chimpanzee genome and comparison with the human genome
530	ANP32D	1				Consortium	Initial sequence of the chimpanzee genome and comparison with the human genome
531	PRM3	1				Consortium	Initial sequence of the chimpanzee genome and comparison with the human genome
532	IL8RA	1				Consortium	Initial sequence of the chimpanzee genome and comparison with the human genome
533	WBSCR27	1				Consortium	Initial sequence of the chimpanzee genome and comparison with the human genome
534	C3orf22	1				Consortium	Initial sequence of the chimpanzee genome and comparison with the human genome
535	C21orf77	1				Consortium	Initial sequence of the chimpanzee genome and comparison with the human genome
536	SCAND2	1				Consortium	Initial sequence of the chimpanzee genome and comparison with the human genome
537	KRTAP12-2	1				Consortium	Initial sequence of the chimpanzee genome and comparison with the human genome
538	MAN2A2	1				Consortium	Initial sequence of the chimpanzee genome and comparison with the human genome
539	OPN1MW	1				Consortium	Initial sequence of the chimpanzee genome and comparison with the human genome
540	SPATA3	1				Consortium	Initial sequence of the chimpanzee genome and comparison with the human genome
541	LOC94431	1				Consortium	Initial sequence of the chimpanzee genome and comparison with the human genome
542	SLAMF9	1				Consortium	Initial sequence of the chimpanzee genome and comparison with the human genome
543	FLJ39743	1				Consortium	Initial sequence of the chimpanzee genome and comparison with the human genome
544	KRTAP5-9	1				Consortium	Initial sequence of the chimpanzee genome and comparison with the human genome
545	OR11A1	1				Consortium	Initial sequence of the chimpanzee genome and comparison with the human genome
546	ZNF221	1				Consortium	Initial sequence of the chimpanzee genome and comparison with the human genome
547	CCDC93	1				Consortium	Initial sequence of the chimpanzee genome and comparison with the human genome
548	LOC91966	1				Consortium	Initial sequence of the chimpanzee genome and comparison with the human genome
549	C14orf54	1				Consortium	Initial sequence of the chimpanzee genome and comparison with the human genome
550	C20orf187	1				Consortium	Initial sequence of the chimpanzee genome and comparison with the human genome
551	C21orf97	1				Consortium	Initial sequence of the chimpanzee genome and comparison with the human genome
552	HJURP	1				Consortium	Initial sequence of the chimpanzee genome and comparison with the human genome
553	PGA5	1				Consortium	Initial sequence of the chimpanzee genome and comparison with the human genome
554	C20orf71	1				Consortium	Initial sequence of the chimpanzee genome and comparison with the human genome
555	LOC122258	1				Consortium	Initial sequence of the chimpanzee genome and comparison with the human genome
556	C3orf31	1				Consortium	Initial sequence of the chimpanzee genome and comparison with the human genome
557	HLA-DQB1	1				Consortium	Initial sequence of the chimpanzee genome and comparison with the human genome
558	MCM3APAS	1				Consortium	Initial sequence of the chimpanzee genome and comparison with the human genome
559	FAM24B	1				Consortium	Initial sequence of the chimpanzee genome and comparison with the human genome
560	MGC3771	1				Consortium	Initial sequence of the chimpanzee genome and comparison with the human genome
561	LUZP4	1				Consortium	Initial sequence of the chimpanzee genome and comparison with the human genome
562	C18orf15	1				Consortium	Initial sequence of the chimpanzee genome and comparison with the human genome
563	CSTL1	1				Consortium	Initial sequence of the chimpanzee genome and comparison with the human genome
564	KRTAP10-10	1				Consortium	Initial sequence of the chimpanzee genome and comparison with the human genome
565	SPRL4A	1				Consortium	Initial sequence of the chimpanzee genome and comparison with the human genome
566	CFLP1	1				Consortium	Initial sequence of the chimpanzee genome and comparison with the human genome
567	C10orf95	1				Consortium	Initial sequence of the chimpanzee genome and comparison with the human genome
568	VN1R4	1				Consortium	Initial sequence of the chimpanzee genome and comparison with the human genome
569	RFPL1	1				Consortium	Initial sequence of the chimpanzee genome and comparison with the human genome
570	C12orf60	1				Consortium	Initial sequence of the chimpanzee genome and comparison with the human genome
571	C8orf71	1				Consortium	Initial sequence of the chimpanzee genome and comparison with the human genome
572	MGC39724	1				Consortium	Initial sequence of the chimpanzee genome and comparison with the human genome
573	TPSAB1	1				Consortium	Initial sequence of the chimpanzee genome and comparison with the human genome
574	CCL26	1				Consortium	Initial sequence of the chimpanzee genome and comparison with the human genome
575	C3orf35	1				Consortium	Initial sequence of the chimpanzee genome and comparison with the human genome
576	C11orf36	1				Consortium	Initial sequence of the chimpanzee genome and comparison with the human genome
577	C10orf1	1				Consortium	Initial sequence of the chimpanzee genome and comparison with the human genome
578	CST4	1				Consortium	Initial sequence of the chimpanzee genome and comparison with the human genome
579	SMR3A	1				Consortium	Initial sequence of the chimpanzee genome and comparison with the human genome
580	DCAL1	1				Consortium	Initial sequence of the chimpanzee genome and comparison with the human genome
581	LILRB1	1				Consortium	Initial sequence of the chimpanzee genome and comparison with the human genome
582	RFPL2	1				Consortium	Initial sequence of the chimpanzee genome and comparison with the human genome
583	LCE3B	1				Consortium	Initial sequence of the chimpanzee genome and comparison with the human genome
584	C8orf78	1				Consortium	Initial sequence of the chimpanzee genome and comparison with the human genome
585	C4BPA	1				Consortium	Initial sequence of the chimpanzee genome and comparison with the human genome
586	FLJ33708	1				Consortium	Initial sequence of the chimpanzee genome and comparison with the human genome
587	C8orf33	1				Consortium	Initial sequence of the chimpanzee genome and comparison with the human genome
588	DKFZp434C0923	1				Consortium	Initial sequence of the chimpanzee genome and comparison with the human genome
589	FLJ34503	1				Consortium	Initial sequence of the chimpanzee genome and comparison with the human genome
590	MGC34034	1				Consortium	Initial sequence of the chimpanzee genome and comparison with the human genome
591	AHCYL1	1				Consortium	Initial sequence of the chimpanzee genome and comparison with the human genome
592	OBP2B	1				Consortium	Initial sequence of the chimpanzee genome and comparison with the human genome
593	LOC149267	1				Consortium	Initial sequence of the chimpanzee genome and comparison with the human genome
594	TSHB	1				Consortium	Initial sequence of the chimpanzee genome and comparison with the human genome
595	LOC115648	1				Consortium	Initial sequence of the chimpanzee genome and comparison with the human genome
596	FLJ11117	1				Consortium	Initial sequence of the chimpanzee genome and comparison with the human genome
597	C21orf69	1				Consortium	Initial sequence of the chimpanzee genome and comparison with the human genome
598	DEFB118	1				Consortium	Initial sequence of the chimpanzee genome and comparison with the human genome
599	FLJ30594	1				Consortium	Initial sequence of the chimpanzee genome and comparison with the human genome
600	KCNE2	1				Consortium	Initial sequence of the chimpanzee genome and comparison with the human genome
601	PWWP1	1				Consortium	Initial sequence of the chimpanzee genome and comparison with the human genome
602	SIRPD	1				Consortium	Initial sequence of the chimpanzee genome and comparison with the human genome
603	C2orf16	1				Consortium	Initial sequence of the chimpanzee genome and comparison with the human genome
604	OR1D5	1				Consortium	Initial sequence of the chimpanzee genome and comparison with the human genome
605	DSCR10	1				Consortium	Initial sequence of the chimpanzee genome and comparison with the human genome
606	HLA-DPB1	1				Consortium	Initial sequence of the chimpanzee genome and comparison with the human genome
607	OR2H1	1				Consortium	Initial sequence of the chimpanzee genome and comparison with the human genome
608	APOC4	1				Consortium	Initial sequence of the chimpanzee genome and comparison with the human genome
609	C12orf33	1				Consortium	Initial sequence of the chimpanzee genome and comparison with the human genome
610	LY6G5C	1				Consortium	Initial sequence of the chimpanzee genome and comparison with the human genome
611	RLN1	1				Consortium	Initial sequence of the chimpanzee genome and comparison with the human genome
612	FLJ31958	1				Consortium	Initial sequence of the chimpanzee genome and comparison with the human genome
613	PIP	1				Consortium	Initial sequence of the chimpanzee genome and comparison with the human genome
614	C6orf114	1				Consortium	Initial sequence of the chimpanzee genome and comparison with the human genome
615	BST1	1				Consortium	Initial sequence of the chimpanzee genome and comparison with the human genome
616	APOL5	1				Consortium	Initial sequence of the chimpanzee genome and comparison with the human genome
617	FLJ39582	1				Consortium	Initial sequence of the chimpanzee genome and comparison with the human genome
618	KRTAP9-2	1				Consortium	Initial sequence of the chimpanzee genome and comparison with the human genome
619	SORBS2	1				Consortium	Initial sequence of the chimpanzee genome and comparison with the human genome
620	AMAC1L2	1				Consortium	Initial sequence of the chimpanzee genome and comparison with the human genome
621	TMSL3	1				Consortium	Initial sequence of the chimpanzee genome and comparison with the human genome
622	SPRR3	1				Consortium	Initial sequence of the chimpanzee genome and comparison with the human genome
623	NGLY1	1				Consortium	Initial sequence of the chimpanzee genome and comparison with the human genome
624	SPATA12	1				Consortium	Initial sequence of the chimpanzee genome and comparison with the human genome
625	FLJ39653	1				Consortium	Initial sequence of the chimpanzee genome and comparison with the human genome
626	CCL4	1				Consortium	Initial sequence of the chimpanzee genome and comparison with the human genome
627	SUHW3	1				Consortium	Initial sequence of the chimpanzee genome and comparison with the human genome
628	FLJ37735	1				Consortium	Initial sequence of the chimpanzee genome and comparison with the human genome
629	KCNE1	1				Consortium	Initial sequence of the chimpanzee genome and comparison with the human genome
630	C21orf67	1				Consortium	Initial sequence of the chimpanzee genome and comparison with the human genome
631	ZNF285A	1				Consortium	Initial sequence of the chimpanzee genome and comparison with the human genome
632	C21orf32	1				Consortium	Initial sequence of the chimpanzee genome and comparison with the human genome
633	KCNV2	1				Consortium	Initial sequence of the chimpanzee genome and comparison with the human genome
634	CXorf42	1				Consortium	Initial sequence of the chimpanzee genome and comparison with the human genome
635	CLIC6	1				Consortium	Initial sequence of the chimpanzee genome and comparison with the human genome
636	FAM54A	1				Consortium	Initial sequence of the chimpanzee genome and comparison with the human genome
637	SMCR5	1				Consortium	Initial sequence of the chimpanzee genome and comparison with the human genome
638	BCORL2	1				Consortium	Initial sequence of the chimpanzee genome and comparison with the human genome
639	C17orf55	1				Consortium	Initial sequence of the chimpanzee genome and comparison with the human genome
640	APOL3	1				Consortium	Initial sequence of the chimpanzee genome and comparison with the human genome
641	C3orf52	1				Consortium	Initial sequence of the chimpanzee genome and comparison with the human genome
642	PRB4	1				Consortium	Initial sequence of the chimpanzee genome and comparison with the human genome
643	CXCL2	1				Consortium	Initial sequence of the chimpanzee genome and comparison with the human genome
644	PSG5	1				Consortium	Initial sequence of the chimpanzee genome and comparison with the human genome
645	DFFA	1				Consortium	Initial sequence of the chimpanzee genome and comparison with the human genome
646	TAS2R13	1				Consortium	Initial sequence of the chimpanzee genome and comparison with the human genome
647	MTCP1	1				Consortium	Initial sequence of the chimpanzee genome and comparison with the human genome
648	MYCNOS	1				Consortium	Initial sequence of the chimpanzee genome and comparison with the human genome
649	WNT7A	1				Consortium	Initial sequence of the chimpanzee genome and comparison with the human genome
650	PRSS1	1				Consortium	Initial sequence of the chimpanzee genome and comparison with the human genome
651	SIGLEC5	1				Consortium	Initial sequence of the chimpanzee genome and comparison with the human genome
652	THEM4	1				Consortium	Initial sequence of the chimpanzee genome and comparison with the human genome
653	FLJ32293	1				Consortium	Initial sequence of the chimpanzee genome and comparison with the human genome
654	CLEC4F	1				Consortium	Initial sequence of the chimpanzee genome and comparison with the human genome
655	RFPL3	1				Consortium	Initial sequence of the chimpanzee genome and comparison with the human genome
656	KIAA0125	1				Consortium	Initial sequence of the chimpanzee genome and comparison with the human genome
657	MAGEA4	1				Consortium	Initial sequence of the chimpanzee genome and comparison with the human genome
658	MRGPRX1	1				Consortium	Initial sequence of the chimpanzee genome and comparison with the human genome
659	EDN1	1				Consortium	Initial sequence of the chimpanzee genome and comparison with the human genome
660	CD33	1				Consortium	Initial sequence of the chimpanzee genome and comparison with the human genome
661	HIST1H1T	1				Consortium	Initial sequence of the chimpanzee genome and comparison with the human genome
662	FTHL17	1				Consortium	Initial sequence of the chimpanzee genome and comparison with the human genome
663	UBD	1				Consortium	Initial sequence of the chimpanzee genome and comparison with the human genome
664	CSPG4	1				Consortium	Initial sequence of the chimpanzee genome and comparison with the human genome
665	CST11	1				Consortium	Initial sequence of the chimpanzee genome and comparison with the human genome
666	LOC283588	1				Consortium	Initial sequence of the chimpanzee genome and comparison with the human genome
667	HLA-DPA1	1				Consortium	Initial sequence of the chimpanzee genome and comparison with the human genome
668	HRC	1				Consortium	Initial sequence of the chimpanzee genome and comparison with the human genome
669	LOC202459	1				Consortium	Initial sequence of the chimpanzee genome and comparison with the human genome
670	CD37	1				Consortium	Initial sequence of the chimpanzee genome and comparison with the human genome
671	LOC119710	1				Consortium	Initial sequence of the chimpanzee genome and comparison with the human genome
672	RPL23AP32	1				Consortium	Initial sequence of the chimpanzee genome and comparison with the human genome
673	FLJ23510	1				Consortium	Initial sequence of the chimpanzee genome and comparison with the human genome
674	BIN2	1				Consortium	Initial sequence of the chimpanzee genome and comparison with the human genome
675	PRAME	1				Consortium	Initial sequence of the chimpanzee genome and comparison with the human genome
676	SPATA16	1				Consortium	Initial sequence of the chimpanzee genome and comparison with the human genome
677	FLJ20489	1				Consortium	Initial sequence of the chimpanzee genome and comparison with the human genome
678	MDS2	1				Consortium	Initial sequence of the chimpanzee genome and comparison with the human genome
679	LOC221823	1				Consortium	Initial sequence of the chimpanzee genome and comparison with the human genome
680	C20orf165	1				Consortium	Initial sequence of the chimpanzee genome and comparison with the human genome
681	CD58	1				Consortium	Initial sequence of the chimpanzee genome and comparison with the human genome
682	ELOVL3	1				Consortium	Initial sequence of the chimpanzee genome and comparison with the human genome
683	OR10H3	1				Consortium	Initial sequence of the chimpanzee genome and comparison with the human genome
684	PLXNA1	1				Consortium	Initial sequence of the chimpanzee genome and comparison with the human genome
685	C14orf132	1				Consortium	Initial sequence of the chimpanzee genome and comparison with the human genome
686	FLJ33814	1				Consortium	Initial sequence of the chimpanzee genome and comparison with the human genome
687	QRICH2	1				Consortium	Initial sequence of the chimpanzee genome and comparison with the human genome
688	LCE3B	1				Consortium	Initial sequence of the chimpanzee genome and comparison with the human genome
689	MAGEC1	1				Consortium	Initial sequence of the chimpanzee genome and comparison with the human genome
690	PMF1	1				Consortium	Initial sequence of the chimpanzee genome and comparison with the human genome
691	MT1G	1				Consortium	Initial sequence of the chimpanzee genome and comparison with the human genome
692	ABCC13	1				Consortium	Initial sequence of the chimpanzee genome and comparison with the human genome
693	COX5B	1				Consortium	Initial sequence of the chimpanzee genome and comparison with the human genome
694	MRGPRX2	1				Consortium	Initial sequence of the chimpanzee genome and comparison with the human genome
695	SLC22A14	1				Consortium	Initial sequence of the chimpanzee genome and comparison with the human genome
696	PSG1	1				Consortium	Initial sequence of the chimpanzee genome and comparison with the human genome
697	FLJ25680	1				Consortium	Initial sequence of the chimpanzee genome and comparison with the human genome
698	FLJ13769	1				Consortium	Initial sequence of the chimpanzee genome and comparison with the human genome
699	FLJ30313	1				Consortium	Initial sequence of the chimpanzee genome and comparison with the human genome
700	FLJ12121	1				Consortium	Initial sequence of the chimpanzee genome and comparison with the human genome
701	FABP2	1				Consortium	Initial sequence of the chimpanzee genome and comparison with the human genome
702	APOBEC3G	1				Consortium	Initial sequence of the chimpanzee genome and comparison with the human genome
703	SCGB2A1	1				Consortium	Initial sequence of the chimpanzee genome and comparison with the human genome
704	APOA2	1				Consortium	Initial sequence of the chimpanzee genome and comparison with the human genome
705	FLJ23867	1				Consortium	Initial sequence of the chimpanzee genome and comparison with the human genome
706	LOC283476	1				Consortium	Initial sequence of the chimpanzee genome and comparison with the human genome
707	HRG	1				Consortium	Initial sequence of the chimpanzee genome and comparison with the human genome
708	SMAD3	1				Consortium	Initial sequence of the chimpanzee genome and comparison with the human genome
709	LOC91937	1				Consortium	Initial sequence of the chimpanzee genome and comparison with the human genome
710	TAS2R5	1				Consortium	Initial sequence of the chimpanzee genome and comparison with the human genome
711	UGT3A1	1				Consortium	Initial sequence of the chimpanzee genome and comparison with the human genome
712	C15orf39	1				Consortium	Initial sequence of the chimpanzee genome and comparison with the human genome
713	MGC35154	1				Consortium	Initial sequence of the chimpanzee genome and comparison with the human genome
714	FLJ14126	1				Consortium	Initial sequence of the chimpanzee genome and comparison with the human genome
715	FLJ30430	1				Consortium	Initial sequence of the chimpanzee genome and comparison with the human genome
716	PSG4	1				Consortium	Initial sequence of the chimpanzee genome and comparison with the human genome
717	PTCRA	1				Consortium	Initial sequence of the chimpanzee genome and comparison with the human genome
718	SERPINB4	1				Consortium	Initial sequence of the chimpanzee genome and comparison with the human genome
719	FGFBP3	1				Consortium	Initial sequence of the chimpanzee genome and comparison with the human genome
720	OR2W1	1				Consortium	Initial sequence of the chimpanzee genome and comparison with the human genome
721	ANKLE1	1				Consortium	Initial sequence of the chimpanzee genome and comparison with the human genome
722	CCL24	1				Consortium	Initial sequence of the chimpanzee genome and comparison with the human genome
723	LOC205251	1				Consortium	Initial sequence of the chimpanzee genome and comparison with the human genome
724	SOHLH2	1				Consortium	Initial sequence of the chimpanzee genome and comparison with the human genome
725	C11orf16	1				Consortium	Initial sequence of the chimpanzee genome and comparison with the human genome
726	SPRR4	1				Consortium	Initial sequence of the chimpanzee genome and comparison with the human genome
727	NAT6	1				Consortium	Initial sequence of the chimpanzee genome and comparison with the human genome
728	ICAM1	1				Consortium	Initial sequence of the chimpanzee genome and comparison with the human genome
729	CCL3	1				Consortium	Initial sequence of the chimpanzee genome and comparison with the human genome
730	ULBP3	1				Consortium	Initial sequence of the chimpanzee genome and comparison with the human genome
731	OR1F1	1				Consortium	Initial sequence of the chimpanzee genome and comparison with the human genome
732	CLEC12A	1				Consortium	Initial sequence of the chimpanzee genome and comparison with the human genome
733	RAET1E	1				Consortium	Initial sequence of the chimpanzee genome and comparison with the human genome
734	AHSA2	1				Consortium	Initial sequence of the chimpanzee genome and comparison with the human genome
735	CYSLTR2	1				Consortium	Initial sequence of the chimpanzee genome and comparison with the human genome
736	GSTA5	1				Consortium	Initial sequence of the chimpanzee genome and comparison with the human genome
737	NBPF3	1				Consortium	Initial sequence of the chimpanzee genome and comparison with the human genome
738	CFHR4	1				Consortium	Initial sequence of the chimpanzee genome and comparison with the human genome
739	APOC3	1				Consortium	Initial sequence of the chimpanzee genome and comparison with the human genome
740	POM121	1				Consortium	Initial sequence of the chimpanzee genome and comparison with the human genome
741	CXorf48	1				Consortium	Initial sequence of the chimpanzee genome and comparison with the human genome
742	TAC4	1				Consortium	Initial sequence of the chimpanzee genome and comparison with the human genome
743	BTF3L1	1				Consortium	Initial sequence of the chimpanzee genome and comparison with the human genome
744	FLJ30719	1				Consortium	Initial sequence of the chimpanzee genome and comparison with the human genome
745	ZNF645	1				Consortium	Initial sequence of the chimpanzee genome and comparison with the human genome
746	SRY	1				Consortium	Initial sequence of the chimpanzee genome and comparison with the human genome
747	MGC39821	1				Consortium	Initial sequence of the chimpanzee genome and comparison with the human genome
748	CENPT	1				Consortium	Initial sequence of the chimpanzee genome and comparison with the human genome
749	LOC285931	1				Consortium	Initial sequence of the chimpanzee genome and comparison with the human genome
750	LOC286161	1				Consortium	Initial sequence of the chimpanzee genome and comparison with the human genome
751	TARDBP	1				Consortium	Initial sequence of the chimpanzee genome and comparison with the human genome
752	PCDHB11	1				Consortium	Initial sequence of the chimpanzee genome and comparison with the human genome
753	C6orf208	1				Consortium	Initial sequence of the chimpanzee genome and comparison with the human genome
754	C19orf48	1				Consortium	Initial sequence of the chimpanzee genome and comparison with the human genome
755	LY6G5B	1				Consortium	Initial sequence of the chimpanzee genome and comparison with the human genome
756	PPP1R2P9	1				Consortium	Initial sequence of the chimpanzee genome and comparison with the human genome
757	IL32	1				Consortium	Initial sequence of the chimpanzee genome and comparison with the human genome
758	CRB2	1				Consortium	Initial sequence of the chimpanzee genome and comparison with the human genome
759	LOC93349	1				Consortium	Initial sequence of the chimpanzee genome and comparison with the human genome
760	DEPDC4	1				Consortium	Initial sequence of the chimpanzee genome and comparison with the human genome
761	LOC132321	1				Consortium	Initial sequence of the chimpanzee genome and comparison with the human genome
762	SLAMF6	1				Consortium	Initial sequence of the chimpanzee genome and comparison with the human genome
763	PCDHB12	1				Consortium	Initial sequence of the chimpanzee genome and comparison with the human genome
764	MGC5139	1				Consortium	Initial sequence of the chimpanzee genome and comparison with the human genome
765	CD300LF	1				Consortium	Initial sequence of the chimpanzee genome and comparison with the human genome
766	STXBP4	1				Consortium	Initial sequence of the chimpanzee genome and comparison with the human genome
767	FLJ12078	1				Consortium	Initial sequence of the chimpanzee genome and comparison with the human genome
768	MAGEE1	1				Consortium	Initial sequence of the chimpanzee genome and comparison with the human genome
769	PSORS1C1	1				Consortium	Initial sequence of the chimpanzee genome and comparison with the human genome
770	ALDH3B2	1				Consortium	Initial sequence of the chimpanzee genome and comparison with the human genome
771	GUCY1B2	1				Consortium	Initial sequence of the chimpanzee genome and comparison with the human genome
772	DMRTB1	1				Consortium	Initial sequence of the chimpanzee genome and comparison with the human genome
773	SIGLEC9	1				Consortium	Initial sequence of the chimpanzee genome and comparison with the human genome
774	CXCL6	1				Consortium	Initial sequence of the chimpanzee genome and comparison with the human genome
775	FLJ14816	1				Consortium	Initial sequence of the chimpanzee genome and comparison with the human genome
776	LCE1E	1				Consortium	Initial sequence of the chimpanzee genome and comparison with the human genome
777	GJD4	1				Consortium	Initial sequence of the chimpanzee genome and comparison with the human genome
778	APOBEC3F	1				Consortium	Initial sequence of the chimpanzee genome and comparison with the human genome
779	GDF15	1				Consortium	Initial sequence of the chimpanzee genome and comparison with the human genome
780	FGA	1				Consortium	Initial sequence of the chimpanzee genome and comparison with the human genome
781	CD59	1				Consortium	Initial sequence of the chimpanzee genome and comparison with the human genome
782	PRSS2	1				Consortium	Initial sequence of the chimpanzee genome and comparison with the human genome
783	C22orf37	1				Consortium	Initial sequence of the chimpanzee genome and comparison with the human genome
784	DYDC2	1				Consortium	Initial sequence of the chimpanzee genome and comparison with the human genome
785	SEMG1	1				Consortium	Initial sequence of the chimpanzee genome and comparison with the human genome
786	C18orf26	1				Consortium	Initial sequence of the chimpanzee genome and comparison with the human genome
787	MAGEA5	1				Consortium	Initial sequence of the chimpanzee genome and comparison with the human genome
788	DEFA5	1				Consortium	Initial sequence of the chimpanzee genome and comparison with the human genome
789	C8orf31	1				Consortium	Initial sequence of the chimpanzee genome and comparison with the human genome
790	TP53AIP1	1				Consortium	Initial sequence of the chimpanzee genome and comparison with the human genome
791	DKFZp586I1420	1				Consortium	Initial sequence of the chimpanzee genome and comparison with the human genome
792	CELA2B	1				Consortium	Initial sequence of the chimpanzee genome and comparison with the human genome
793	OMP	1				Consortium	Initial sequence of the chimpanzee genome and comparison with the human genome
794	EMP1	1				Consortium	Initial sequence of the chimpanzee genome and comparison with the human genome
795	FAM111B	1				Consortium	Initial sequence of the chimpanzee genome and comparison with the human genome
796	OLAH	1				Consortium	Initial sequence of the chimpanzee genome and comparison with the human genome
797	KRTAP4-14	1				Consortium	Initial sequence of the chimpanzee genome and comparison with the human genome
798	FLJ21687	1				Consortium	Initial sequence of the chimpanzee genome and comparison with the human genome
799	WFDC12	1				Consortium	Initial sequence of the chimpanzee genome and comparison with the human genome
800	SECTM1	1				Consortium	Initial sequence of the chimpanzee genome and comparison with the human genome
801	C15orf28	1				Consortium	Initial sequence of the chimpanzee genome and comparison with the human genome
802	MAGEB3	1				Consortium	Initial sequence of the chimpanzee genome and comparison with the human genome
803	C22orf24	1				Consortium	Initial sequence of the chimpanzee genome and comparison with the human genome
804	C20orf58	1				Consortium	Initial sequence of the chimpanzee genome and comparison with the human genome
805	C9orf62	1				Consortium	Initial sequence of the chimpanzee genome and comparison with the human genome
806	DEFB119	1				Consortium	Initial sequence of the chimpanzee genome and comparison with the human genome
807	WBP2NL	1				Consortium	Initial sequence of the chimpanzee genome and comparison with the human genome
808	VN1R1	1				Consortium	Initial sequence of the chimpanzee genome and comparison with the human genome
809	PSG2	1				Consortium	Initial sequence of the chimpanzee genome and comparison with the human genome
810	FLJ23053	1				Consortium	Initial sequence of the chimpanzee genome and comparison with the human genome
811	TNFRSF10C	1				Consortium	Initial sequence of the chimpanzee genome and comparison with the human genome
812	MAGEC3	1				Consortium	Initial sequence of the chimpanzee genome and comparison with the human genome
813	C10orf79	1				Consortium	Initial sequence of the chimpanzee genome and comparison with the human genome
814	WFDC8	1				Consortium	Initial sequence of the chimpanzee genome and comparison with the human genome
815	BTNL2	1				Consortium	Initial sequence of the chimpanzee genome and comparison with the human genome
816	SPINLW1	1				Consortium	Initial sequence of the chimpanzee genome and comparison with the human genome
817	C1orf127	1				Consortium	Initial sequence of the chimpanzee genome and comparison with the human genome
818	ANKRD53	1				Consortium	Initial sequence of the chimpanzee genome and comparison with the human genome
819	PSG3	1				Consortium	Initial sequence of the chimpanzee genome and comparison with the human genome
820	CYP2R1	1				Consortium	Initial sequence of the chimpanzee genome and comparison with the human genome
821	FAM71C	1				Consortium	Initial sequence of the chimpanzee genome and comparison with the human genome
822	BCL2L10	1				Consortium	Initial sequence of the chimpanzee genome and comparison with the human genome
823	CALML5	1				Consortium	Initial sequence of the chimpanzee genome and comparison with the human genome
824	BPIL3	1				Consortium	Initial sequence of the chimpanzee genome and comparison with the human genome
825	CTAGE1	1				Consortium	Initial sequence of the chimpanzee genome and comparison with the human genome
826	TNNT3	1				Consortium	Initial sequence of the chimpanzee genome and comparison with the human genome
827	CCDC59	1				Consortium	Initial sequence of the chimpanzee genome and comparison with the human genome
828	WFDC11	1				Consortium	Initial sequence of the chimpanzee genome and comparison with the human genome
829	S100A12	1				Consortium	Initial sequence of the chimpanzee genome and comparison with the human genome
830	GPR132	1				Consortium	Initial sequence of the chimpanzee genome and comparison with the human genome
831	TMEM133	1				Consortium	Initial sequence of the chimpanzee genome and comparison with the human genome
832	NCRNA00188	1				Consortium	Initial sequence of the chimpanzee genome and comparison with the human genome
833	TYROBP	1				Consortium	Initial sequence of the chimpanzee genome and comparison with the human genome
834	C11orf40	1				Consortium	Initial sequence of the chimpanzee genome and comparison with the human genome
835	KRT24	1				Consortium	Initial sequence of the chimpanzee genome and comparison with the human genome
836	TGIF2LX	1				Consortium	Initial sequence of the chimpanzee genome and comparison with the human genome
837	CCL15	1				Consortium	Initial sequence of the chimpanzee genome and comparison with the human genome
838	LOC124773	1				Consortium	Initial sequence of the chimpanzee genome and comparison with the human genome
839	CLEC1B	1				Consortium	Initial sequence of the chimpanzee genome and comparison with the human genome
840	DKFZp547H025	1				Consortium	Initial sequence of the chimpanzee genome and comparison with the human genome
841	TMSB4Y	1				Consortium	Initial sequence of the chimpanzee genome and comparison with the human genome
842	MS4A6A	1				Consortium	Initial sequence of the chimpanzee genome and comparison with the human genome
843	OR2H3	1				Consortium	Initial sequence of the chimpanzee genome and comparison with the human genome
844	MRPS28	1				Consortium	Initial sequence of the chimpanzee genome and comparison with the human genome
845	C1orf203	1				Consortium	Initial sequence of the chimpanzee genome and comparison with the human genome
846	RARRES1	1				Consortium	Initial sequence of the chimpanzee genome and comparison with the human genome
847	FLJ37228	1				Consortium	Initial sequence of the chimpanzee genome and comparison with the human genome
848	C10orf126	1				Consortium	Initial sequence of the chimpanzee genome and comparison with the human genome
849	C14orf162	1				Consortium	Initial sequence of the chimpanzee genome and comparison with the human genome
850	FLJ32154	1				Consortium	Initial sequence of the chimpanzee genome and comparison with the human genome
851	MUC7	1				Consortium	Initial sequence of the chimpanzee genome and comparison with the human genome
852	SPHAR	1				Consortium	Initial sequence of the chimpanzee genome and comparison with the human genome
853	SAA4	1				Consortium	Initial sequence of the chimpanzee genome and comparison with the human genome
854	FETUB	1				Consortium	Initial sequence of the chimpanzee genome and comparison with the human genome
855	NXF3	1				Consortium	Initial sequence of the chimpanzee genome and comparison with the human genome
856	FLJ32115	1				Consortium	Initial sequence of the chimpanzee genome and comparison with the human genome
857	EME1	1				Consortium	Initial sequence of the chimpanzee genome and comparison with the human genome
858	MPZL1	1				Consortium	Initial sequence of the chimpanzee genome and comparison with the human genome
859	C14orf141	1				Consortium	Initial sequence of the chimpanzee genome and comparison with the human genome
860	PLN	1				Consortium	Initial sequence of the chimpanzee genome and comparison with the human genome
861	IFNB1	1				Consortium	Initial sequence of the chimpanzee genome and comparison with the human genome
862	MDC1	1				Consortium	Initial sequence of the chimpanzee genome and comparison with the human genome
863	DEFB125	1				Consortium	Initial sequence of the chimpanzee genome and comparison with the human genome
864	TAAR6	1				Consortium	Initial sequence of the chimpanzee genome and comparison with the human genome
865	HSPB9	1				Consortium	Initial sequence of the chimpanzee genome and comparison with the human genome
866	CXCL16	1				Consortium	Initial sequence of the chimpanzee genome and comparison with the human genome
867	LYRM2	1				Consortium	Initial sequence of the chimpanzee genome and comparison with the human genome
868	TRIM14	1				Consortium	Initial sequence of the chimpanzee genome and comparison with the human genome
869	MGC10814	1				Consortium	Initial sequence of the chimpanzee genome and comparison with the human genome
870	LYSMD4	1				Consortium	Initial sequence of the chimpanzee genome and comparison with the human genome
871	FLJ14249	1				Consortium	Initial sequence of the chimpanzee genome and comparison with the human genome
872	TNFRSF11A	1				Consortium	Initial sequence of the chimpanzee genome and comparison with the human genome
873	ALG14	1				Consortium	Initial sequence of the chimpanzee genome and comparison with the human genome
874	ODF1	1				Consortium	Initial sequence of the chimpanzee genome and comparison with the human genome
875	WFDC6	1				Consortium	Initial sequence of the chimpanzee genome and comparison with the human genome
876	FOSL2	1				Consortium	Initial sequence of the chimpanzee genome and comparison with the human genome
877	LILRB5	1				Consortium	Initial sequence of the chimpanzee genome and comparison with the human genome
878	DHDH	1				Consortium	Initial sequence of the chimpanzee genome and comparison with the human genome
879	LOC91661	1				Consortium	Initial sequence of the chimpanzee genome and comparison with the human genome
880	TCEAL4	1				Consortium	Initial sequence of the chimpanzee genome and comparison with the human genome
881	IFNA17	1				Consortium	Initial sequence of the chimpanzee genome and comparison with the human genome
882	LOC128977	1				Consortium	Initial sequence of the chimpanzee genome and comparison with the human genome
883	TLE6	1				Consortium	Initial sequence of the chimpanzee genome and comparison with the human genome
884	PAGE1	1				Consortium	Initial sequence of the chimpanzee genome and comparison with the human genome
885	TNFRSF18	1				Consortium	Initial sequence of the chimpanzee genome and comparison with the human genome
886	CXCL5	1				Consortium	Initial sequence of the chimpanzee genome and comparison with the human genome
887	RWDD3	1				Consortium	Initial sequence of the chimpanzee genome and comparison with the human genome
888	TUSC5	1				Consortium	Initial sequence of the chimpanzee genome and comparison with the human genome
889	OR51B4	1				Consortium	Initial sequence of the chimpanzee genome and comparison with the human genome
890	CES2	1				Consortium	Initial sequence of the chimpanzee genome and comparison with the human genome
891	DHRS12	1				Consortium	Initial sequence of the chimpanzee genome and comparison with the human genome
892	BAGE2	1				Consortium	Initial sequence of the chimpanzee genome and comparison with the human genome
893	C6orf149	1				Consortium	Initial sequence of the chimpanzee genome and comparison with the human genome
894	HAVCR2	1				Consortium	Initial sequence of the chimpanzee genome and comparison with the human genome
895	LOC255330	1				Consortium	Initial sequence of the chimpanzee genome and comparison with the human genome
896	MRPL39	1				Consortium	Initial sequence of the chimpanzee genome and comparison with the human genome
897	MGC34824	1				Consortium	Initial sequence of the chimpanzee genome and comparison with the human genome
898	CD3D	1				Consortium	Initial sequence of the chimpanzee genome and comparison with the human genome
899	KRTAP9-3	1				Consortium	Initial sequence of the chimpanzee genome and comparison with the human genome
900	CD34	1				Consortium	Initial sequence of the chimpanzee genome and comparison with the human genome
901	LOC146894	1				Consortium	Initial sequence of the chimpanzee genome and comparison with the human genome
902	LOC348235	1				Consortium	Initial sequence of the chimpanzee genome and comparison with the human genome
903	C2orf51	1				Consortium	Initial sequence of the chimpanzee genome and comparison with the human genome
904	LOC92346	1				Consortium	Initial sequence of the chimpanzee genome and comparison with the human genome
905	HEIL2	1				Consortium	Initial sequence of the chimpanzee genome and comparison with the human genome
906	C1orf159	1				Consortium	Initial sequence of the chimpanzee genome and comparison with the human genome
907	MGC5566	1				Consortium	Initial sequence of the chimpanzee genome and comparison with the human genome
908	KIAA1641	1				Consortium	Initial sequence of the chimpanzee genome and comparison with the human genome
909	C7orf44	1				Consortium	Initial sequence of the chimpanzee genome and comparison with the human genome
910	FAM64A	1				Consortium	Initial sequence of the chimpanzee genome and comparison with the human genome
911	ZNF560	1				Consortium	Initial sequence of the chimpanzee genome and comparison with the human genome
912	NMUR2	1				Consortium	Initial sequence of the chimpanzee genome and comparison with the human genome
913	DEC1	1				Consortium	Initial sequence of the chimpanzee genome and comparison with the human genome
914	TTR	1				Consortium	Initial sequence of the chimpanzee genome and comparison with the human genome
915	PMCH	1				Consortium	Initial sequence of the chimpanzee genome and comparison with the human genome
916	KCNK18	1				Consortium	Initial sequence of the chimpanzee genome and comparison with the human genome
917	FLJ12331	1				Consortium	Initial sequence of the chimpanzee genome and comparison with the human genome
918	FLJ11996	1				Consortium	Initial sequence of the chimpanzee genome and comparison with the human genome
919	MS4A2	1				Consortium	Initial sequence of the chimpanzee genome and comparison with the human genome
920	FXYD2	1				Consortium	Initial sequence of the chimpanzee genome and comparison with the human genome
921	ITLN1	1				Consortium	Initial sequence of the chimpanzee genome and comparison with the human genome
922	KRTAP4-2	1				Consortium	Initial sequence of the chimpanzee genome and comparison with the human genome
923	CYP4F12	1				Consortium	Initial sequence of the chimpanzee genome and comparison with the human genome
924	PLA2G2F	1				Consortium	Initial sequence of the chimpanzee genome and comparison with the human genome
925	FLJ20618	1				Consortium	Initial sequence of the chimpanzee genome and comparison with the human genome
926	FLJ31393	1				Consortium	Initial sequence of the chimpanzee genome and comparison with the human genome
927	FAM9B	1				Consortium	Initial sequence of the chimpanzee genome and comparison with the human genome
928	LOC116071	1				Consortium	Initial sequence of the chimpanzee genome and comparison with the human genome
929	FLJ25715	1				Consortium	Initial sequence of the chimpanzee genome and comparison with the human genome
930	LOC221044	1				Consortium	Initial sequence of the chimpanzee genome and comparison with the human genome
931	C7orf33	1				Consortium	Initial sequence of the chimpanzee genome and comparison with the human genome
932	C20orf196	1				Consortium	Initial sequence of the chimpanzee genome and comparison with the human genome
933	C20orf144	1				Consortium	Initial sequence of the chimpanzee genome and comparison with the human genome
934	LIMCH1	1				Consortium	Initial sequence of the chimpanzee genome and comparison with the human genome
935	SLC22A18AS	1				Consortium	Initial sequence of the chimpanzee genome and comparison with the human genome
936	DMKN	1				Consortium	Initial sequence of the chimpanzee genome and comparison with the human genome
937	C6orf162	1				Consortium	Initial sequence of the chimpanzee genome and comparison with the human genome
938	GP6	1				Consortium	Initial sequence of the chimpanzee genome and comparison with the human genome
939	ABHD1	1				Consortium	Initial sequence of the chimpanzee genome and comparison with the human genome
940	TBL1XR1	1				Consortium	Initial sequence of the chimpanzee genome and comparison with the human genome
941	MGC13198	1				Consortium	Initial sequence of the chimpanzee genome and comparison with the human genome
942	IL3	1				Consortium	Initial sequence of the chimpanzee genome and comparison with the human genome
943	MGC16703	1				Consortium	Initial sequence of the chimpanzee genome and comparison with the human genome
944	THAP8	1				Consortium	Initial sequence of the chimpanzee genome and comparison with the human genome
945	TECTA	1				Clark	Inferring Nonneutral Evolution from Human-Chimp-Mouse Orthologous Gene Trios
946	OR51B5	1				Clark	Inferring Nonneutral Evolution from Human-Chimp-Mouse Orthologous Gene Trios
947	CSMD1	1				Clark	Inferring Nonneutral Evolution from Human-Chimp-Mouse Orthologous Gene Trios
948	FARP2	1				Clark	Inferring Nonneutral Evolution from Human-Chimp-Mouse Orthologous Gene Trios
949	OR5I1	1				Clark	Inferring Nonneutral Evolution from Human-Chimp-Mouse Orthologous Gene Trios
950	MAN1A2	1				Clark	Inferring Nonneutral Evolution from Human-Chimp-Mouse Orthologous Gene Trios
951	TRPV6	1				Clark	Inferring Nonneutral Evolution from Human-Chimp-Mouse Orthologous Gene Trios
952	CDON	1				Clark	Inferring Nonneutral Evolution from Human-Chimp-Mouse Orthologous Gene Trios
953	SLC6A5	1				Clark	Inferring Nonneutral Evolution from Human-Chimp-Mouse Orthologous Gene Trios
954	OR51K1P	1				Clark	Inferring Nonneutral Evolution from Human-Chimp-Mouse Orthologous Gene Trios
955	DMRT3	1				Clark	Inferring Nonneutral Evolution from Human-Chimp-Mouse Orthologous Gene Trios
956	NUP155	1				Clark	Inferring Nonneutral Evolution from Human-Chimp-Mouse Orthologous Gene Trios
957	FOXN1	1				Clark	Inferring Nonneutral Evolution from Human-Chimp-Mouse Orthologous Gene Trios
958	UBP1	1				Clark	Inferring Nonneutral Evolution from Human-Chimp-Mouse Orthologous Gene Trios
959	GCAT	1				Clark	Inferring Nonneutral Evolution from Human-Chimp-Mouse Orthologous Gene Trios
960	TRAF5	1				Clark	Inferring Nonneutral Evolution from Human-Chimp-Mouse Orthologous Gene Trios
961	OR51G1	1				Clark	Inferring Nonneutral Evolution from Human-Chimp-Mouse Orthologous Gene Trios
962	PAPPA	1				Clark	Inferring Nonneutral Evolution from Human-Chimp-Mouse Orthologous Gene Trios
963	CD2BP2	1				Clark	Inferring Nonneutral Evolution from Human-Chimp-Mouse Orthologous Gene Trios
964	GSTZ1	1				Clark	Inferring Nonneutral Evolution from Human-Chimp-Mouse Orthologous Gene Trios
965	TXNL2	1				Clark	Inferring Nonneutral Evolution from Human-Chimp-Mouse Orthologous Gene Trios
966	PGR	1				Clark	Inferring Nonneutral Evolution from Human-Chimp-Mouse Orthologous Gene Trios
967	MTHFD1	1				Clark	Inferring Nonneutral Evolution from Human-Chimp-Mouse Orthologous Gene Trios
968	PDCL	1				Clark	Inferring Nonneutral Evolution from Human-Chimp-Mouse Orthologous Gene Trios
969	OR5D17P	1				Clark	Inferring Nonneutral Evolution from Human-Chimp-Mouse Orthologous Gene Trios
970	APAF1	1				Clark	Inferring Nonneutral Evolution from Human-Chimp-Mouse Orthologous Gene Trios
971	OR7G3	1				Clark	Inferring Nonneutral Evolution from Human-Chimp-Mouse Orthologous Gene Trios
972	TMPRSS2	1				Clark	Inferring Nonneutral Evolution from Human-Chimp-Mouse Orthologous Gene Trios
973	GEMIN4	1				Clark	Inferring Nonneutral Evolution from Human-Chimp-Mouse Orthologous Gene Trios
974	CDX4	1				Clark	Inferring Nonneutral Evolution from Human-Chimp-Mouse Orthologous Gene Trios
975	OR2F1	1				Clark	Inferring Nonneutral Evolution from Human-Chimp-Mouse Orthologous Gene Trios
976	NPFFR2	1				Clark	Inferring Nonneutral Evolution from Human-Chimp-Mouse Orthologous Gene Trios
977	PRKD1	1				Clark	Inferring Nonneutral Evolution from Human-Chimp-Mouse Orthologous Gene Trios
978	TIE1	1				Clark	Inferring Nonneutral Evolution from Human-Chimp-Mouse Orthologous Gene Trios
979	ABCA1	1				Clark	Inferring Nonneutral Evolution from Human-Chimp-Mouse Orthologous Gene Trios
980	OR10X1	1				Clark	Inferring Nonneutral Evolution from Human-Chimp-Mouse Orthologous Gene Trios
981	RHOC	1				Clark	Inferring Nonneutral Evolution from Human-Chimp-Mouse Orthologous Gene Trios
982	PIGC	1				Clark	Inferring Nonneutral Evolution from Human-Chimp-Mouse Orthologous Gene Trios
983	SNTG1	1				Clark	Inferring Nonneutral Evolution from Human-Chimp-Mouse Orthologous Gene Trios
984	OR10G2	1				Clark	Inferring Nonneutral Evolution from Human-Chimp-Mouse Orthologous Gene Trios
985	FOXP2	1				Clark	Inferring Nonneutral Evolution from Human-Chimp-Mouse Orthologous Gene Trios
986	CTRL	1				Clark	Inferring Nonneutral Evolution from Human-Chimp-Mouse Orthologous Gene Trios
987	ICAM1	1				Clark	Inferring Nonneutral Evolution from Human-Chimp-Mouse Orthologous Gene Trios
988	FOXI1	1				Clark	Inferring Nonneutral Evolution from Human-Chimp-Mouse Orthologous Gene Trios
989	NCF2	1				Clark	Inferring Nonneutral Evolution from Human-Chimp-Mouse Orthologous Gene Trios
990	ZNHIT2	1				Clark	Inferring Nonneutral Evolution from Human-Chimp-Mouse Orthologous Gene Trios
991	TLL2	1				Clark	Inferring Nonneutral Evolution from Human-Chimp-Mouse Orthologous Gene Trios
992	ELAC2	1				Clark	Inferring Nonneutral Evolution from Human-Chimp-Mouse Orthologous Gene Trios
993	EYA4	1				Clark	Inferring Nonneutral Evolution from Human-Chimp-Mouse Orthologous Gene Trios
994	SEMA3B	1				Clark	Inferring Nonneutral Evolution from Human-Chimp-Mouse Orthologous Gene Trios
995	ALPL	1				Clark	Inferring Nonneutral Evolution from Human-Chimp-Mouse Orthologous Gene Trios
996	SC5DL	1				Clark	Inferring Nonneutral Evolution from Human-Chimp-Mouse Orthologous Gene Trios
997	OMP	1				Clark	Inferring Nonneutral Evolution from Human-Chimp-Mouse Orthologous Gene Trios
998	DCXR	1				Clark	Inferring Nonneutral Evolution from Human-Chimp-Mouse Orthologous Gene Trios
999	EIF4G2	1				Clark	Inferring Nonneutral Evolution from Human-Chimp-Mouse Orthologous Gene Trios
1000	HGD	1				Clark	Inferring Nonneutral Evolution from Human-Chimp-Mouse Orthologous Gene Trios
1001	KCNA3	1				Clark	Inferring Nonneutral Evolution from Human-Chimp-Mouse Orthologous Gene Trios
1002	HOXD4	1				Clark	Inferring Nonneutral Evolution from Human-Chimp-Mouse Orthologous Gene Trios
1003	CANX	1				Clark	Inferring Nonneutral Evolution from Human-Chimp-Mouse Orthologous Gene Trios
1004	BCKDHA	1				Clark	Inferring Nonneutral Evolution from Human-Chimp-Mouse Orthologous Gene Trios
1005	DDX18	1				Clark	Inferring Nonneutral Evolution from Human-Chimp-Mouse Orthologous Gene Trios
1006	MYBPC3	1				Clark	Inferring Nonneutral Evolution from Human-Chimp-Mouse Orthologous Gene Trios
1007	BGLAP	1				Clark	Inferring Nonneutral Evolution from Human-Chimp-Mouse Orthologous Gene Trios
1008	OR2A26	1				Clark	Inferring Nonneutral Evolution from Human-Chimp-Mouse Orthologous Gene Trios
1009	STRN3	1				Clark	Inferring Nonneutral Evolution from Human-Chimp-Mouse Orthologous Gene Trios
1010	GPR65	1				Clark	Inferring Nonneutral Evolution from Human-Chimp-Mouse Orthologous Gene Trios
1011	COL10A1	1				Clark	Inferring Nonneutral Evolution from Human-Chimp-Mouse Orthologous Gene Trios
1012	IFT57	1				Clark	Inferring Nonneutral Evolution from Human-Chimp-Mouse Orthologous Gene Trios
1013	AGXT	1				Clark	Inferring Nonneutral Evolution from Human-Chimp-Mouse Orthologous Gene Trios
1014	C20orf32	1				Clark	Inferring Nonneutral Evolution from Human-Chimp-Mouse Orthologous Gene Trios
1015	OR51C3P	1				Clark	Inferring Nonneutral Evolution from Human-Chimp-Mouse Orthologous Gene Trios
1016	OR9G3P	1				Clark	Inferring Nonneutral Evolution from Human-Chimp-Mouse Orthologous Gene Trios
1017	RPS6KB2	1				Clark	Inferring Nonneutral Evolution from Human-Chimp-Mouse Orthologous Gene Trios
1018	PLXNC1	1				Clark	Inferring Nonneutral Evolution from Human-Chimp-Mouse Orthologous Gene Trios
1019	NTN4	1				Clark	Inferring Nonneutral Evolution from Human-Chimp-Mouse Orthologous Gene Trios
1020	BFAR	1				Clark	Inferring Nonneutral Evolution from Human-Chimp-Mouse Orthologous Gene Trios
1021	FBP1	1				Clark	Inferring Nonneutral Evolution from Human-Chimp-Mouse Orthologous Gene Trios
1022	CLPX	1				Clark	Inferring Nonneutral Evolution from Human-Chimp-Mouse Orthologous Gene Trios
1023	EYA1	1				Clark	Inferring Nonneutral Evolution from Human-Chimp-Mouse Orthologous Gene Trios
1024	PRRG2	1				Clark	Inferring Nonneutral Evolution from Human-Chimp-Mouse Orthologous Gene Trios
1025	ST6GALNAC4	1				Clark	Inferring Nonneutral Evolution from Human-Chimp-Mouse Orthologous Gene Trios
1026	RRM2	1				Clark	Inferring Nonneutral Evolution from Human-Chimp-Mouse Orthologous Gene Trios
1027	SNAI1	1				Clark	Inferring Nonneutral Evolution from Human-Chimp-Mouse Orthologous Gene Trios
1028	CYP51A1	1				Clark	Inferring Nonneutral Evolution from Human-Chimp-Mouse Orthologous Gene Trios
1029	NRIP1	1				Clark	Inferring Nonneutral Evolution from Human-Chimp-Mouse Orthologous Gene Trios
1030	HAL	1				Clark	Inferring Nonneutral Evolution from Human-Chimp-Mouse Orthologous Gene Trios
1031	LAMC1	1				Clark	Inferring Nonneutral Evolution from Human-Chimp-Mouse Orthologous Gene Trios
1032	F13B	1				Clark	Inferring Nonneutral Evolution from Human-Chimp-Mouse Orthologous Gene Trios
1033	RAG1	1				Clark	Inferring Nonneutral Evolution from Human-Chimp-Mouse Orthologous Gene Trios
1034	BTD	1				Clark	Inferring Nonneutral Evolution from Human-Chimp-Mouse Orthologous Gene Trios
1035	SERHL	1				Clark	Inferring Nonneutral Evolution from Human-Chimp-Mouse Orthologous Gene Trios
1036	SPON2	1				Clark	Inferring Nonneutral Evolution from Human-Chimp-Mouse Orthologous Gene Trios
1037	PPL	1				Clark	Inferring Nonneutral Evolution from Human-Chimp-Mouse Orthologous Gene Trios
1038	LAMB2	1				Clark	Inferring Nonneutral Evolution from Human-Chimp-Mouse Orthologous Gene Trios
1039	GNRHR	1				Clark	Inferring Nonneutral Evolution from Human-Chimp-Mouse Orthologous Gene Trios
1040	SLC23A2	1				Clark	Inferring Nonneutral Evolution from Human-Chimp-Mouse Orthologous Gene Trios
1041	RAB27A	1				Clark	Inferring Nonneutral Evolution from Human-Chimp-Mouse Orthologous Gene Trios
1042	TPMT	1				Clark	Inferring Nonneutral Evolution from Human-Chimp-Mouse Orthologous Gene Trios
1043	NTF3	1				Clark	Inferring Nonneutral Evolution from Human-Chimp-Mouse Orthologous Gene Trios
1044	GTSE1	1				Clark	Inferring Nonneutral Evolution from Human-Chimp-Mouse Orthologous Gene Trios
1045	FGF23	1				Clark	Inferring Nonneutral Evolution from Human-Chimp-Mouse Orthologous Gene Trios
1046	PLD3	1				Clark	Inferring Nonneutral Evolution from Human-Chimp-Mouse Orthologous Gene Trios
1047	AMPD3	1				Clark	Inferring Nonneutral Evolution from Human-Chimp-Mouse Orthologous Gene Trios
1048	NAP1L4	1				Clark	Inferring Nonneutral Evolution from Human-Chimp-Mouse Orthologous Gene Trios
1049	HIVEP1	1				Clark	Inferring Nonneutral Evolution from Human-Chimp-Mouse Orthologous Gene Trios
1050	IRAK3	1				Clark	Inferring Nonneutral Evolution from Human-Chimp-Mouse Orthologous Gene Trios
1051	IL1RAPL2	4	1	1	1	Wang	Global landscape of recent inferred Darwinian selection for Homo sapiens
1052	FOLH1	4	1	1	1	Wang	Global landscape of recent inferred Darwinian selection for Homo sapiens
1053	DIP2A	4	1	1	1	Wang	Global landscape of recent inferred Darwinian selection for Homo sapiens
1054	PRRG1	4	1	1	1	Wang	Global landscape of recent inferred Darwinian selection for Homo sapiens
1055	TYR	4	1	1	1	Wang	Global landscape of recent inferred Darwinian selection for Homo sapiens
1056	TTBK2	4	1	1	1	Wang	Global landscape of recent inferred Darwinian selection for Homo sapiens
1057	LOC401589	4	1	1	1	Wang	Global landscape of recent inferred Darwinian selection for Homo sapiens
1058	LOC285582	4	1	1	1	Wang	Global landscape of recent inferred Darwinian selection for Homo sapiens
1059	AUTS2	4	1	1	1	Wang	Global landscape of recent inferred Darwinian selection for Homo sapiens
1060	CENPP	4	1	1	1	Wang	Global landscape of recent inferred Darwinian selection for Homo sapiens
1061	COH1	4	1	1	1	Wang	Global landscape of recent inferred Darwinian selection for Homo sapiens
1062	COL4A6	4	1	1	1	Wang	Global landscape of recent inferred Darwinian selection for Homo sapiens
1063	KCNIP3	4	1	1	1	Wang	Global landscape of recent inferred Darwinian selection for Homo sapiens
1064	GALK2	4	1	1	1	Wang	Global landscape of recent inferred Darwinian selection for Homo sapiens
1065	GLRA2	4	1	1	1	Wang	Global landscape of recent inferred Darwinian selection for Homo sapiens
1066	HCN1	4	1	1	1	Wang	Global landscape of recent inferred Darwinian selection for Homo sapiens
1067	OPHN1	4	1	1	1	Wang	Global landscape of recent inferred Darwinian selection for Homo sapiens
1068	OR4A5	4	1	1	1	Wang	Global landscape of recent inferred Darwinian selection for Homo sapiens
1069	OR4C13	4	1	1	1	Wang	Global landscape of recent inferred Darwinian selection for Homo sapiens
1070	OR4C13	4	1	1	1	Wang	Global landscape of recent inferred Darwinian selection for Homo sapiens
1071	OR4X1	4	1	1	1	Wang	Global landscape of recent inferred Darwinian selection for Homo sapiens
1072	OR5AS1	4	1	1	1	Wang	Global landscape of recent inferred Darwinian selection for Homo sapiens
1073	OR8I2	4	1	1	1	Wang	Global landscape of recent inferred Darwinian selection for Homo sapiens
1074	OR8K1	4	1	1	1	Wang	Global landscape of recent inferred Darwinian selection for Homo sapiens
1075	PROM2	4	1	1	1	Wang	Global landscape of recent inferred Darwinian selection for Homo sapiens
1076	RAPSN	4	1	1	1	Wang	Global landscape of recent inferred Darwinian selection for Homo sapiens
1077	RTN1	4	1	1	1	Wang	Global landscape of recent inferred Darwinian selection for Homo sapiens
1078	SNTG1	4	1	1	1	Wang	Global landscape of recent inferred Darwinian selection for Homo sapiens
1079	PSMC3	4	1	1	1	Wang	Global landscape of recent inferred Darwinian selection for Homo sapiens
1080	SERPINC1	4	1	1	1	Wang	Global landscape of recent inferred Darwinian selection for Homo sapiens
1081	ADK	4	1	1	1	Wang	Global landscape of recent inferred Darwinian selection for Homo sapiens
1082	IGKV1D-8	4	1	1	1	Wang	Global landscape of recent inferred Darwinian selection for Homo sapiens
1083	AP3M1	4	1	1	1	Wang	Global landscape of recent inferred Darwinian selection for Homo sapiens
1084	CSMD3	4	1	1	1	Wang	Global landscape of recent inferred Darwinian selection for Homo sapiens
1085	KIAA0146	4	1	1	1	Wang	Global landscape of recent inferred Darwinian selection for Homo sapiens
1086	F8	4	1	1	1	Wang	Global landscape of recent inferred Darwinian selection for Homo sapiens
1087	LANCL3	4	1	1	1	Wang	Global landscape of recent inferred Darwinian selection for Homo sapiens
1088	LRBA	4	1	1	1	Wang	Global landscape of recent inferred Darwinian selection for Homo sapiens
1089	SKAP1	4	1	1	1	Wang	Global landscape of recent inferred Darwinian selection for Homo sapiens
1090	SPI1	4	1	1	1	Wang	Global landscape of recent inferred Darwinian selection for Homo sapiens
1091	SUPT3H	4	1	1	1	Wang	Global landscape of recent inferred Darwinian selection for Homo sapiens
1092	NCOA6	4	1	1	1	Wang	Global landscape of recent inferred Darwinian selection for Homo sapiens
1093	ZNF527	4	1	1	1	Wang	Global landscape of recent inferred Darwinian selection for Homo sapiens
1094	ZNF184	4	1	1	1	Wang	Global landscape of recent inferred Darwinian selection for Homo sapiens
1095	ZNF793	4	1	1	1	Wang	Global landscape of recent inferred Darwinian selection for Homo sapiens
1096	C17orf47	4	1	1	1	Wang	Global landscape of recent inferred Darwinian selection for Homo sapiens
1097	LOC642980	4	1	1	1	Wang	Global landscape of recent inferred Darwinian selection for Homo sapiens
1098	ECM2	4	1	1	1	Wang	Global landscape of recent inferred Darwinian selection for Homo sapiens
1099	POTE8	4	1	1	1	Wang	Global landscape of recent inferred Darwinian selection for Homo sapiens
1100	TRIM49	4	1	1	1	Wang	Global landscape of recent inferred Darwinian selection for Homo sapiens
1101	STS	4	1	1	1	Wang	Global landscape of recent inferred Darwinian selection for Homo sapiens
1102	SLC39A13	4	1	1	1	Wang	Global landscape of recent inferred Darwinian selection for Homo sapiens
1103	ZBTB37	4	1	1	1	Wang	Global landscape of recent inferred Darwinian selection for Homo sapiens
1104	ZNF192	4	1	1	1	Wang	Global landscape of recent inferred Darwinian selection for Homo sapiens
1105	ZNF193	4	1	1	1	Wang	Global landscape of recent inferred Darwinian selection for Homo sapiens
1106	BRWD3	4	1	1	1	Wang	Global landscape of recent inferred Darwinian selection for Homo sapiens
1107	CSE1L	4	1	1	1	Wang	Global landscape of recent inferred Darwinian selection for Homo sapiens
1108	FANCC	4	1	1	1	Wang	Global landscape of recent inferred Darwinian selection for Homo sapiens
1109	PARP4	4	1	1	1	Wang	Global landscape of recent inferred Darwinian selection for Homo sapiens
1110	SEPT4	4	1	1	1	Wang	Global landscape of recent inferred Darwinian selection for Homo sapiens
1111	TP53INP2	4	1	1	1	Wang	Global landscape of recent inferred Darwinian selection for Homo sapiens
1112	ZNF726	4	1	1	1	Wang	Global landscape of recent inferred Darwinian selection for Homo sapiens
1113	CPEB3	4	1	1	1	Wang	Global landscape of recent inferred Darwinian selection for Homo sapiens
1114	ASCC3	4	1	1	1	Wang	Global landscape of recent inferred Darwinian selection for Homo sapiens
1115	GNTIVH	4	1	1	1	Wang	Global landscape of recent inferred Darwinian selection for Homo sapiens
1116	HKR1	4	1	1	1	Wang	Global landscape of recent inferred Darwinian selection for Homo sapiens
1117	KHDRBS2	4	1	1	1	Wang	Global landscape of recent inferred Darwinian selection for Homo sapiens
1118	MGC46496	4	1	1	1	Wang	Global landscape of recent inferred Darwinian selection for Homo sapiens
1119	NT5C2	4	1	1	1	Wang	Global landscape of recent inferred Darwinian selection for Homo sapiens
1120	RAD51C	4	1	1	1	Wang	Global landscape of recent inferred Darwinian selection for Homo sapiens
1121	MORC4	4	1	1	1	Wang	Global landscape of recent inferred Darwinian selection for Homo sapiens
1122	ZNF2	4	1	1	1	Wang	Global landscape of recent inferred Darwinian selection for Homo sapiens
1123	ZNF322A	4	1	1	1	Wang	Global landscape of recent inferred Darwinian selection for Homo sapiens
1124	ZNF37A	4	1	1	1	Wang	Global landscape of recent inferred Darwinian selection for Homo sapiens
1125	ZNF514	4	1	1	1	Wang	Global landscape of recent inferred Darwinian selection for Homo sapiens
1126	ZNF569	4	1	1	1	Wang	Global landscape of recent inferred Darwinian selection for Homo sapiens
1127	ZNF570	4	1	1	1	Wang	Global landscape of recent inferred Darwinian selection for Homo sapiens
1128	OTUD7A	4	1	1	1	Wang	Global landscape of recent inferred Darwinian selection for Homo sapiens
1129	BRCC3	4	1	1	1	Wang	Global landscape of recent inferred Darwinian selection for Homo sapiens
1130	MAST2	4	1	1	1	Wang	Global landscape of recent inferred Darwinian selection for Homo sapiens
1131	PPM1E	4	1	1	1	Wang	Global landscape of recent inferred Darwinian selection for Homo sapiens
1132	UBR1	4	1	1	1	Wang	Global landscape of recent inferred Darwinian selection for Homo sapiens
1133	KRIT1	4	1	1	1	Wang	Global landscape of recent inferred Darwinian selection for Homo sapiens
1134	AGBL4	4	1	1	1	Wang	Global landscape of recent inferred Darwinian selection for Homo sapiens
1135	HDHD1A	4	1	1	1	Wang	Global landscape of recent inferred Darwinian selection for Homo sapiens
1136	IMMP2L	4	1	1	1	Wang	Global landscape of recent inferred Darwinian selection for Homo sapiens
1137	LOC220594	4	1	1	1	Wang	Global landscape of recent inferred Darwinian selection for Homo sapiens
1138	MTMR4	4	1	1	1	Wang	Global landscape of recent inferred Darwinian selection for Homo sapiens
1139	TEX14	4	1	1	1	Wang	Global landscape of recent inferred Darwinian selection for Homo sapiens
1140	AKAP9	4	1	1	1	Wang	Global landscape of recent inferred Darwinian selection for Homo sapiens
1141	PIGU	4	1	1	1	Wang	Global landscape of recent inferred Darwinian selection for Homo sapiens
1142	FUNDC2	4	1	1	1	Wang	Global landscape of recent inferred Darwinian selection for Homo sapiens
1143	MAGED1	4	1	1	1	Wang	Global landscape of recent inferred Darwinian selection for Homo sapiens
1144	SFI1	4	1	1	1	Wang	Global landscape of recent inferred Darwinian selection for Homo sapiens
1145	FAM47C	4	1	1	1	Wang	Global landscape of recent inferred Darwinian selection for Homo sapiens
1146	LOC647107	4	1	1	1	Wang	Global landscape of recent inferred Darwinian selection for Homo sapiens
1147	C10orf68	4	1	1	1	Wang	Global landscape of recent inferred Darwinian selection for Homo sapiens
1148	CPNE8	4	1	1	1	Wang	Global landscape of recent inferred Darwinian selection for Homo sapiens
1149	FAM46D	4	1	1	1	Wang	Global landscape of recent inferred Darwinian selection for Homo sapiens
1150	FAM47A	4	1	1	1	Wang	Global landscape of recent inferred Darwinian selection for Homo sapiens
1151	ZNF420	4	1	1	1	Wang	Global landscape of recent inferred Darwinian selection for Homo sapiens
1152	METT5D1	4	1	1	1	Wang	Global landscape of recent inferred Darwinian selection for Homo sapiens
1153	LRRC9	4	1	1	1	Wang	Global landscape of recent inferred Darwinian selection for Homo sapiens
1154	GBA	4	1	1	1	Wang	Global landscape of recent inferred Darwinian selection for Homo sapiens
1155	GPR23	4	1	1	1	Wang	Global landscape of recent inferred Darwinian selection for Homo sapiens
1156	HPSE2	4	1	1	1	Wang	Global landscape of recent inferred Darwinian selection for Homo sapiens
1157	HISPPD2A	4	1	1	1	Wang	Global landscape of recent inferred Darwinian selection for Homo sapiens
1158	LOC492307	4	1	1	1	Wang	Global landscape of recent inferred Darwinian selection for Homo sapiens
1159	LOC51057	4	1	1	1	Wang	Global landscape of recent inferred Darwinian selection for Homo sapiens
1160	MAGEB6	4	1	1	1	Wang	Global landscape of recent inferred Darwinian selection for Homo sapiens
1161	RSRC1	4	1	1	1	Wang	Global landscape of recent inferred Darwinian selection for Homo sapiens
1162	ZNF658	4	1	1	1	Wang	Global landscape of recent inferred Darwinian selection for Homo sapiens
1163	MTCH2	4	1	1	1	Wang	Global landscape of recent inferred Darwinian selection for Homo sapiens
1164	OCIAD1	4	1	1	1	Wang	Global landscape of recent inferred Darwinian selection for Homo sapiens
1165	RABGAP1L	4	1	1	1	Wang	Global landscape of recent inferred Darwinian selection for Homo sapiens
1166	SH3BGRL	4	1	1	1	Wang	Global landscape of recent inferred Darwinian selection for Homo sapiens
1167	VCL	4	1	1	1	Wang	Global landscape of recent inferred Darwinian selection for Homo sapiens
1168	NCDN	4	1			Voight	A Map of Recent Positive Selection in the Human Genome
1169	TEKT2	4	1			Voight	A Map of Recent Positive Selection in the Human Genome
1170	SLC44A5	4			1	Voight	A Map of Recent Positive Selection in the Human Genome
1171	NCOA1	4		1		Voight	A Map of Recent Positive Selection in the Human Genome
1172	ADCY3	4		1		Voight	A Map of Recent Positive Selection in the Human Genome
1173	SULT1C	4			1	Voight	A Map of Recent Positive Selection in the Human Genome
1174	LCT	4	1			Voight	A Map of Recent Positive Selection in the Human Genome
1175	ADH4	4			1	Voight	A Map of Recent Positive Selection in the Human Genome
1176	SNTG1	4	1	1	1	Voight	A Map of Recent Positive Selection in the Human Genome
1177	C9orf93	4			1	Voight	A Map of Recent Positive Selection in the Human Genome
1178	SYT1	4	1	1	1	Voight	A Map of Recent Positive Selection in the Human Genome
1179	ITGB4BP	4	1	1	1	Voight	A Map of Recent Positive Selection in the Human Genome
1180	CEP250	4	1	1	1	Voight	A Map of Recent Positive Selection in the Human Genome
1181	SPAG4	4	1	1		Voight	A Map of Recent Positive Selection in the Human Genome
1182	CDK5RAP2	4		1		Voight	A Map of Recent Positive Selection in the Human Genome
1183	CENPJ	4	1		1	Voight	A Map of Recent Positive Selection in the Human Genome
1184	GABRA4	4		1		Voight	A Map of Recent Positive Selection in the Human Genome
1185	PSEN1	4		1		Voight	A Map of Recent Positive Selection in the Human Genome
1186	SLC6A4	4	1		1	Voight	A Map of Recent Positive Selection in the Human Genome
1187	CTPS	2		1		Carlson	Genomic regions exhibiting positive selection identified from dense genotype data
1188	SLFNL1	2		1		Carlson	Genomic regions exhibiting positive selection identified from dense genotype data
1189	SCMH1	2		1		Carlson	Genomic regions exhibiting positive selection identified from dense genotype data
1190	TRIM43	2		1		Carlson	Genomic regions exhibiting positive selection identified from dense genotype data
1191	FLJ14082	2		1		Carlson	Genomic regions exhibiting positive selection identified from dense genotype data
1192	TRIM51	2		1		Carlson	Genomic regions exhibiting positive selection identified from dense genotype data
1193	OR5W2	2		1		Carlson	Genomic regions exhibiting positive selection identified from dense genotype data
1194	OR10AG1	2		1		Carlson	Genomic regions exhibiting positive selection identified from dense genotype data
1195	OR7E5P	2		1		Carlson	Genomic regions exhibiting positive selection identified from dense genotype data
1196	OR5F1	2		1		Carlson	Genomic regions exhibiting positive selection identified from dense genotype data
1197	OR5AS1	2		1		Carlson	Genomic regions exhibiting positive selection identified from dense genotype data
1198	OR8I2	2		1		Carlson	Genomic regions exhibiting positive selection identified from dense genotype data
1199	OR8H2	2		1		Carlson	Genomic regions exhibiting positive selection identified from dense genotype data
1200	OR8H3	2		1		Carlson	Genomic regions exhibiting positive selection identified from dense genotype data
1201	OR8J3	2		1		Carlson	Genomic regions exhibiting positive selection identified from dense genotype data
1202	OR8K5	2		1		Carlson	Genomic regions exhibiting positive selection identified from dense genotype data
1203	OR5J2	2		1		Carlson	Genomic regions exhibiting positive selection identified from dense genotype data
1204	OR5T2	2		1		Carlson	Genomic regions exhibiting positive selection identified from dense genotype data
1205	OR5T3	2		1		Carlson	Genomic regions exhibiting positive selection identified from dense genotype data
1206	OR5T1	2		1		Carlson	Genomic regions exhibiting positive selection identified from dense genotype data
1207	FLJ43276	2		1		Carlson	Genomic regions exhibiting positive selection identified from dense genotype data
1208	ZSCAN2	2		1		Carlson	Genomic regions exhibiting positive selection identified from dense genotype data
1209	SCAND2	2		1		Carlson	Genomic regions exhibiting positive selection identified from dense genotype data
1210	WDR73	2		1		Carlson	Genomic regions exhibiting positive selection identified from dense genotype data
1211	NMB	2		1		Carlson	Genomic regions exhibiting positive selection identified from dense genotype data
1212	SEC11A	2		1		Carlson	Genomic regions exhibiting positive selection identified from dense genotype data
1213	ZNF592	2		1		Carlson	Genomic regions exhibiting positive selection identified from dense genotype data
1214	PARN	2		1		Carlson	Genomic regions exhibiting positive selection identified from dense genotype data
1215	BFAR	2		1		Carlson	Genomic regions exhibiting positive selection identified from dense genotype data
1216	PLA2G10	2		1		Carlson	Genomic regions exhibiting positive selection identified from dense genotype data
1217	C20orf74	2	1	1		Carlson	Genomic regions exhibiting positive selection identified from dense genotype data
1218	PITPNB	2		1		Carlson	Genomic regions exhibiting positive selection identified from dense genotype data
1219	TTC28	2		1		Carlson	Genomic regions exhibiting positive selection identified from dense genotype data
1220	SFPQ	2		1		Carlson	Genomic regions exhibiting positive selection identified from dense genotype data
1221	ZNF262	2		1		Carlson	Genomic regions exhibiting positive selection identified from dense genotype data
1222	PKD1L	2		1		Carlson	Genomic regions exhibiting positive selection identified from dense genotype data
1223	NCDN	2		1		Carlson	Genomic regions exhibiting positive selection identified from dense genotype data
1224	TFAP2E	2		1		Carlson	Genomic regions exhibiting positive selection identified from dense genotype data
1225	PSMB2	2		1		Carlson	Genomic regions exhibiting positive selection identified from dense genotype data
1226	CLSPN	2	1			Carlson	Genomic regions exhibiting positive selection identified from dense genotype data
1227	EIF2C4	2	1			Carlson	Genomic regions exhibiting positive selection identified from dense genotype data
1228	EIF2C1	2	1			Carlson	Genomic regions exhibiting positive selection identified from dense genotype data
1229	EIF2C3	2	1			Carlson	Genomic regions exhibiting positive selection identified from dense genotype data
1230	SUCLG1	2	1		1	Carlson	Genomic regions exhibiting positive selection identified from dense genotype data
1231	FLJ37357	2	1		1	Carlson	Genomic regions exhibiting positive selection identified from dense genotype data
1232	GCG	2	1			Carlson	Genomic regions exhibiting positive selection identified from dense genotype data
1233	APC	2	1			Carlson	Genomic regions exhibiting positive selection identified from dense genotype data
1234	IFIH1	2	1			Carlson	Genomic regions exhibiting positive selection identified from dense genotype data
1235	GCA	2	1			Carlson	Genomic regions exhibiting positive selection identified from dense genotype data
1236	KCNH7	2	1			Carlson	Genomic regions exhibiting positive selection identified from dense genotype data
1237	TMEM34	2	1			Carlson	Genomic regions exhibiting positive selection identified from dense genotype data
1238	ARHGAP10	2	1			Carlson	Genomic regions exhibiting positive selection identified from dense genotype data
1239	CYB5R4	2	1			Carlson	Genomic regions exhibiting positive selection identified from dense genotype data
1240	BVES	2	1			Carlson	Genomic regions exhibiting positive selection identified from dense genotype data
1241	POPDC3	2	1			Carlson	Genomic regions exhibiting positive selection identified from dense genotype data
1242	PREP	2	1			Carlson	Genomic regions exhibiting positive selection identified from dense genotype data
1243	MYH16	2	1			Carlson	Genomic regions exhibiting positive selection identified from dense genotype data
1244	ARPC1A	2	1			Carlson	Genomic regions exhibiting positive selection identified from dense genotype data
1245	ARPC1B	2	1			Carlson	Genomic regions exhibiting positive selection identified from dense genotype data
1246	PDAP1	2	1			Carlson	Genomic regions exhibiting positive selection identified from dense genotype data
1247	BUD31	2	1			Carlson	Genomic regions exhibiting positive selection identified from dense genotype data
1248	PTCD1	2	1			Carlson	Genomic regions exhibiting positive selection identified from dense genotype data
1249	CPSF4	2	1			Carlson	Genomic regions exhibiting positive selection identified from dense genotype data
1250	ATP5J2	2	1			Carlson	Genomic regions exhibiting positive selection identified from dense genotype data
1251	ZNF394	2	1			Carlson	Genomic regions exhibiting positive selection identified from dense genotype data
1252	ZFP95	2	1			Carlson	Genomic regions exhibiting positive selection identified from dense genotype data
1253	ZNF655	2	1			Carlson	Genomic regions exhibiting positive selection identified from dense genotype data
1254	ZNF498	2	1			Carlson	Genomic regions exhibiting positive selection identified from dense genotype data
1255	CYP3A5	2	1			Carlson	Genomic regions exhibiting positive selection identified from dense genotype data
1256	CYP3A7	2	1			Carlson	Genomic regions exhibiting positive selection identified from dense genotype data
1257	CYP3A4	2	1			Carlson	Genomic regions exhibiting positive selection identified from dense genotype data
1258	VCPIP1	2	1			Carlson	Genomic regions exhibiting positive selection identified from dense genotype data
1259	C8orf44	2	1			Carlson	Genomic regions exhibiting positive selection identified from dense genotype data
1260	PTTG3	2	1			Carlson	Genomic regions exhibiting positive selection identified from dense genotype data
1261	SGK3	2	1			Carlson	Genomic regions exhibiting positive selection identified from dense genotype data
1262	C8orf45	2	1			Carlson	Genomic regions exhibiting positive selection identified from dense genotype data
1263	COPS5	2	1			Carlson	Genomic regions exhibiting positive selection identified from dense genotype data
1264	CSPP1	2	1			Carlson	Genomic regions exhibiting positive selection identified from dense genotype data
1265	CTNNA3	2	1			Carlson	Genomic regions exhibiting positive selection identified from dense genotype data
1266	P4HA1	2	1			Carlson	Genomic regions exhibiting positive selection identified from dense genotype data
1267	NUDT13	2	1			Carlson	Genomic regions exhibiting positive selection identified from dense genotype data
1268	ECD	2	1			Carlson	Genomic regions exhibiting positive selection identified from dense genotype data
1269	DNAJC9	2	1			Carlson	Genomic regions exhibiting positive selection identified from dense genotype data
1270	MRPS16	2	1			Carlson	Genomic regions exhibiting positive selection identified from dense genotype data
1271	TTC18	2	1			Carlson	Genomic regions exhibiting positive selection identified from dense genotype data
1272	ANXA7	2	1			Carlson	Genomic regions exhibiting positive selection identified from dense genotype data
1273	ZMYND17	2	1			Carlson	Genomic regions exhibiting positive selection identified from dense genotype data
1274	PPP3CB	2	1			Carlson	Genomic regions exhibiting positive selection identified from dense genotype data
1275	USP54	2	1			Carlson	Genomic regions exhibiting positive selection identified from dense genotype data
1276	TMEM117	2	1			Carlson	Genomic regions exhibiting positive selection identified from dense genotype data
1277	KLHL28	2	1			Carlson	Genomic regions exhibiting positive selection identified from dense genotype data
1278	KIAA0423	2	1			Carlson	Genomic regions exhibiting positive selection identified from dense genotype data
1279	PRPF39	2	1			Carlson	Genomic regions exhibiting positive selection identified from dense genotype data
1280	PHKB	2	1		1	Carlson	Genomic regions exhibiting positive selection identified from dense genotype data
1281	C18orf34	2	1		1	Carlson	Genomic regions exhibiting positive selection identified from dense genotype data
1282	CD226	2	1			Carlson	Genomic regions exhibiting positive selection identified from dense genotype data
1283	RTTN	2	1			Carlson	Genomic regions exhibiting positive selection identified from dense genotype data
1284	LIPE	2	1			Carlson	Genomic regions exhibiting positive selection identified from dense genotype data
1285	CEACAM1	2	1			Carlson	Genomic regions exhibiting positive selection identified from dense genotype data
1286	CEACAM8	2	1			Carlson	Genomic regions exhibiting positive selection identified from dense genotype data
1287	NEGR1	2			1	Carlson	Genomic regions exhibiting positive selection identified from dense genotype data
1288	HS2ST1	2			1	Carlson	Genomic regions exhibiting positive selection identified from dense genotype data
1289	BTBD8	2			1	Carlson	Genomic regions exhibiting positive selection identified from dense genotype data
1290	GLMN	2			1	Carlson	Genomic regions exhibiting positive selection identified from dense genotype data
1291	GLMN	2			1	Carlson	Genomic regions exhibiting positive selection identified from dense genotype data
1292	GFI1	2			1	Carlson	Genomic regions exhibiting positive selection identified from dense genotype data
1293	RABGAP1L	2			1	Carlson	Genomic regions exhibiting positive selection identified from dense genotype data
1294	COL11A1	2			1	Carlson	Genomic regions exhibiting positive selection identified from dense genotype data
1295	DNAH6	2			1	Carlson	Genomic regions exhibiting positive selection identified from dense genotype data
1296	FLJ23529	2			1	Carlson	Genomic regions exhibiting positive selection identified from dense genotype data
1297	SULT1C2	2			1	Carlson	Genomic regions exhibiting positive selection identified from dense genotype data
1298	GCC2	2			1	Carlson	Genomic regions exhibiting positive selection identified from dense genotype data
1299	LIMS1	2			1	Carlson	Genomic regions exhibiting positive selection identified from dense genotype data
1300	RANBP2	2			1	Carlson	Genomic regions exhibiting positive selection identified from dense genotype data
1301	FLJ32745	2			1	Carlson	Genomic regions exhibiting positive selection identified from dense genotype data
1302	EDAR	2			1	Carlson	Genomic regions exhibiting positive selection identified from dense genotype data
1303	GULP1	2			1	Carlson	Genomic regions exhibiting positive selection identified from dense genotype data
1304	DIRC1	2			1	Carlson	Genomic regions exhibiting positive selection identified from dense genotype data
1305	TBC1D5	2			1	Carlson	Genomic regions exhibiting positive selection identified from dense genotype data
1306	NGLY1	2			1	Carlson	Genomic regions exhibiting positive selection identified from dense genotype data
1307	TMEM33	2			1	Carlson	Genomic regions exhibiting positive selection identified from dense genotype data
1308	SLC30A9	2			1	Carlson	Genomic regions exhibiting positive selection identified from dense genotype data
1309	FLJ43695	2			1	Carlson	Genomic regions exhibiting positive selection identified from dense genotype data
1310	EPHB6	2			1	Carlson	Genomic regions exhibiting positive selection identified from dense genotype data
1311	TRPV6	2			1	Carlson	Genomic regions exhibiting positive selection identified from dense genotype data
1312	TRPV5	2			1	Carlson	Genomic regions exhibiting positive selection identified from dense genotype data
1313	KEL	2			1	Carlson	Genomic regions exhibiting positive selection identified from dense genotype data
1314	OR9A2	2			1	Carlson	Genomic regions exhibiting positive selection identified from dense genotype data
1315	OR6V1	2			1	Carlson	Genomic regions exhibiting positive selection identified from dense genotype data
1316	C7orf34	2			1	Carlson	Genomic regions exhibiting positive selection identified from dense genotype data
1317	SNTG1	2			1	Carlson	Genomic regions exhibiting positive selection identified from dense genotype data
1318	KIAA0528	2			1	Carlson	Genomic regions exhibiting positive selection identified from dense genotype data
1319	C12orf50	2			1	Carlson	Genomic regions exhibiting positive selection identified from dense genotype data
1320	C12orf29	2			1	Carlson	Genomic regions exhibiting positive selection identified from dense genotype data
1321	CEP290	2			1	Carlson	Genomic regions exhibiting positive selection identified from dense genotype data
1322	TMTC3	2			1	Carlson	Genomic regions exhibiting positive selection identified from dense genotype data
1323	MPHOSPH8	2			1	Carlson	Genomic regions exhibiting positive selection identified from dense genotype data
1324	PSPC1	2			1	Carlson	Genomic regions exhibiting positive selection identified from dense genotype data
1325	ZNF237	2			1	Carlson	Genomic regions exhibiting positive selection identified from dense genotype data
1326	RAD51L1	2			1	Carlson	Genomic regions exhibiting positive selection identified from dense genotype data
1327	USP3	2			1	Carlson	Genomic regions exhibiting positive selection identified from dense genotype data
1328	FBXL22	2			1	Carlson	Genomic regions exhibiting positive selection identified from dense genotype data
1329	HERC1	2			1	Carlson	Genomic regions exhibiting positive selection identified from dense genotype data
1330	DAPK2	2			1	Carlson	Genomic regions exhibiting positive selection identified from dense genotype data
1331	BCL7C	2			1	Carlson	Genomic regions exhibiting positive selection identified from dense genotype data
1332	CTF1	2			1	Carlson	Genomic regions exhibiting positive selection identified from dense genotype data
1333	FBXL19	2			1	Carlson	Genomic regions exhibiting positive selection identified from dense genotype data
1334	HSD3B7	2			1	Carlson	Genomic regions exhibiting positive selection identified from dense genotype data
1335	STX1B2	2			1	Carlson	Genomic regions exhibiting positive selection identified from dense genotype data
1336	STX4	2			1	Carlson	Genomic regions exhibiting positive selection identified from dense genotype data
1337	ZNF668	2			1	Carlson	Genomic regions exhibiting positive selection identified from dense genotype data
1338	ZNF646	2			1	Carlson	Genomic regions exhibiting positive selection identified from dense genotype data
1339	VKORC1	2			1	Carlson	Genomic regions exhibiting positive selection identified from dense genotype data
1340	VPS35	2			1	Carlson	Genomic regions exhibiting positive selection identified from dense genotype data
1341	ORC6L	2			1	Carlson	Genomic regions exhibiting positive selection identified from dense genotype data
1342	LOC91807	2			1	Carlson	Genomic regions exhibiting positive selection identified from dense genotype data
1343	LOC388272	2			1	Carlson	Genomic regions exhibiting positive selection identified from dense genotype data
1344	CBFB	2			1	Carlson	Genomic regions exhibiting positive selection identified from dense genotype data
1345	C16orf70	2			1	Carlson	Genomic regions exhibiting positive selection identified from dense genotype data
1346	TRADD	2			1	Carlson	Genomic regions exhibiting positive selection identified from dense genotype data
1347	FBXL8	2			1	Carlson	Genomic regions exhibiting positive selection identified from dense genotype data
1348	HSF4	2			1	Carlson	Genomic regions exhibiting positive selection identified from dense genotype data
1349	NOL3	2			1	Carlson	Genomic regions exhibiting positive selection identified from dense genotype data
1350	E2F4	2			1	Carlson	Genomic regions exhibiting positive selection identified from dense genotype data
1351	ELMO3	2			1	Carlson	Genomic regions exhibiting positive selection identified from dense genotype data
1352	LRRC29	2			1	Carlson	Genomic regions exhibiting positive selection identified from dense genotype data
1353	HSPC171	2			1	Carlson	Genomic regions exhibiting positive selection identified from dense genotype data
1354	FHOD1	2			1	Carlson	Genomic regions exhibiting positive selection identified from dense genotype data
1355	SLC9A5	2			1	Carlson	Genomic regions exhibiting positive selection identified from dense genotype data
1356	KCTD19	2			1	Carlson	Genomic regions exhibiting positive selection identified from dense genotype data
1357	LRRC36	2			1	Carlson	Genomic regions exhibiting positive selection identified from dense genotype data
1358	TPPP3	2			1	Carlson	Genomic regions exhibiting positive selection identified from dense genotype data
1359	ZDHHC1	2			1	Carlson	Genomic regions exhibiting positive selection identified from dense genotype data
1360	CCDC46	2			1	Carlson	Genomic regions exhibiting positive selection identified from dense genotype data
1361	NOL9	2	1	0	0	Kelley	Genomic signatures of positive selection in humans and the limits of outlier approaches
1362	ZBTB48	2	0	0	1	Kelley	Genomic signatures of positive selection in humans and the limits of outlier approaches
1363	CDC42	2	0	0	1	Kelley	Genomic signatures of positive selection in humans and the limits of outlier approaches
1364	LOC149420	2	0	1	0	Kelley	Genomic signatures of positive selection in humans and the limits of outlier approaches
1365	CNKSR1	2	0	0	1	Kelley	Genomic signatures of positive selection in humans and the limits of outlier approaches
1366	KPNA6	2	1	0	0	Kelley	Genomic signatures of positive selection in humans and the limits of outlier approaches
1367	IBRDC3	2	0	0	1	Kelley	Genomic signatures of positive selection in humans and the limits of outlier approaches
1368	SFPQ	2	1	0	0	Kelley	Genomic signatures of positive selection in humans and the limits of outlier approaches
1369	ZNF262	2	1	0	0	Kelley	Genomic signatures of positive selection in humans and the limits of outlier approaches
1370	PKD1L	2	1	0	0	Kelley	Genomic signatures of positive selection in humans and the limits of outlier approaches
1371	PSMB2	2	1	0	0	Kelley	Genomic signatures of positive selection in humans and the limits of outlier approaches
1372	EIF2C4	2	1	0	0	Kelley	Genomic signatures of positive selection in humans and the limits of outlier approaches
1373	EIF2C3	2	1	0	0	Kelley	Genomic signatures of positive selection in humans and the limits of outlier approaches
1374	SLFNL1	2	0	0	1	Kelley	Genomic signatures of positive selection in humans and the limits of outlier approaches
1375	SCMH1	2	0	0	1	Kelley	Genomic signatures of positive selection in humans and the limits of outlier approaches
1376	BEST4	2	0	1	0	Kelley	Genomic signatures of positive selection in humans and the limits of outlier approaches
1377	C1orf34	2	0	0	1	Kelley	Genomic signatures of positive selection in humans and the limits of outlier approaches
1378	SCP2	2	1	0	0	Kelley	Genomic signatures of positive selection in humans and the limits of outlier approaches
1379	PODN	2	1	0	0	Kelley	Genomic signatures of positive selection in humans and the limits of outlier approaches
1380	LOC163782	2	0	0	1	Kelley	Genomic signatures of positive selection in humans and the limits of outlier approaches
1381	HHLA3	2	0	0	1	Kelley	Genomic signatures of positive selection in humans and the limits of outlier approaches
1382	LOC148418	2	1	0	0	Kelley	Genomic signatures of positive selection in humans and the limits of outlier approaches
1383	HS2ST1	2	0	1	0	Kelley	Genomic signatures of positive selection in humans and the limits of outlier approaches
1384	LOC164045	2	0	0	1	Kelley	Genomic signatures of positive selection in humans and the limits of outlier approaches
1385	LOC440593	2	0	1	1	Kelley	Genomic signatures of positive selection in humans and the limits of outlier approaches
1386	RABGAP1L	2	0	1	0	Kelley	Genomic signatures of positive selection in humans and the limits of outlier approaches
1387	DBT	2	0	1	0	Kelley	Genomic signatures of positive selection in humans and the limits of outlier approaches
1388	LOC284611	2	1	0	0	Kelley	Genomic signatures of positive selection in humans and the limits of outlier approaches
1389	NOTCH2	2	0	1	0	Kelley	Genomic signatures of positive selection in humans and the limits of outlier approaches
1390	FMO5	2	1	0	1	Kelley	Genomic signatures of positive selection in humans and the limits of outlier approaches
1391	SPATA1	2	0	0	1	Kelley	Genomic signatures of positive selection in humans and the limits of outlier approaches
1392	OR10J2P	2	1	0	0	Kelley	Genomic signatures of positive selection in humans and the limits of outlier approaches
1393	WDR42A	2	0	0	1	Kelley	Genomic signatures of positive selection in humans and the limits of outlier approaches
1394	LOC257177	2	1	1	0	Kelley	Genomic signatures of positive selection in humans and the limits of outlier approaches
1395	LOC388720	2	1	0	0	Kelley	Genomic signatures of positive selection in humans and the limits of outlier approaches
1396	LOC440705	2	1	1	0	Kelley	Genomic signatures of positive selection in humans and the limits of outlier approaches
1397	WDR26	2	0	1	0	Kelley	Genomic signatures of positive selection in humans and the limits of outlier approaches
1398	LOC401984	2	0	0	1	Kelley	Genomic signatures of positive selection in humans and the limits of outlier approaches
1399	LOC391174	2	0	0	1	Kelley	Genomic signatures of positive selection in humans and the limits of outlier approaches
1400	OR2W3	2	0	0	1	Kelley	Genomic signatures of positive selection in humans and the limits of outlier approaches
1401	FLJ40869	2	0	1	0	Kelley	Genomic signatures of positive selection in humans and the limits of outlier approaches
1402	LOC440852	2	0	0	1	Kelley	Genomic signatures of positive selection in humans and the limits of outlier approaches
1403	CDKL4	2	1	0	0	Kelley	Genomic signatures of positive selection in humans and the limits of outlier approaches
1404	MSH6	2	0	0	1	Kelley	Genomic signatures of positive selection in humans and the limits of outlier approaches
1405	LOC56902	2	0	0	1	Kelley	Genomic signatures of positive selection in humans and the limits of outlier approaches
1406	C2orf13	2	0	1	0	Kelley	Genomic signatures of positive selection in humans and the limits of outlier approaches
1407	EXOC6B	2	0	1	0	Kelley	Genomic signatures of positive selection in humans and the limits of outlier approaches
1408	SUCLG1	2	1	1	0	Kelley	Genomic signatures of positive selection in humans and the limits of outlier approaches
1409	FLJ37357	2	1	1	0	Kelley	Genomic signatures of positive selection in humans and the limits of outlier approaches
1410	SULT1C2	2	0	1	0	Kelley	Genomic signatures of positive selection in humans and the limits of outlier approaches
1411	GCC2	2	0	1	0	Kelley	Genomic signatures of positive selection in humans and the limits of outlier approaches
1412	RANBP2	2	0	1	0	Kelley	Genomic signatures of positive selection in humans and the limits of outlier approaches
1413	FLJ32745	2	1	1	0	Kelley	Genomic signatures of positive selection in humans and the limits of outlier approaches
1414	EDAR	2	1	1	0	Kelley	Genomic signatures of positive selection in humans and the limits of outlier approaches
1415	LOC344227	2	0	0	1	Kelley	Genomic signatures of positive selection in humans and the limits of outlier approaches
1416	LOC442048	2	1	0	1	Kelley	Genomic signatures of positive selection in humans and the limits of outlier approaches
1417	GALNT5	2	1	0	0	Kelley	Genomic signatures of positive selection in humans and the limits of outlier approaches
1418	KIAA1189	2	1	0	0	Kelley	Genomic signatures of positive selection in humans and the limits of outlier approaches
1419	PSCDBP	2	1	0	0	Kelley	Genomic signatures of positive selection in humans and the limits of outlier approaches
1420	GCG	2	1	0	0	Kelley	Genomic signatures of positive selection in humans and the limits of outlier approaches
1421	APC	2	1	0	0	Kelley	Genomic signatures of positive selection in humans and the limits of outlier approaches
1422	IFIH1	2	1	0	0	Kelley	Genomic signatures of positive selection in humans and the limits of outlier approaches
1423	LOC401018	2	0	0	1	Kelley	Genomic signatures of positive selection in humans and the limits of outlier approaches
1424	C2orf37	2	0	1	0	Kelley	Genomic signatures of positive selection in humans and the limits of outlier approaches
1425	ATF2	2	0	1	0	Kelley	Genomic signatures of positive selection in humans and the limits of outlier approaches
1426	LOC150739	2	0	0	1	Kelley	Genomic signatures of positive selection in humans and the limits of outlier approaches
1427	SSFA2	2	0	0	1	Kelley	Genomic signatures of positive selection in humans and the limits of outlier approaches
1428	DIRC1	2	0	1	0	Kelley	Genomic signatures of positive selection in humans and the limits of outlier approaches
1429	LOC389067	2	1	0	0	Kelley	Genomic signatures of positive selection in humans and the limits of outlier approaches
1430	PGAP1	2	0	1	0	Kelley	Genomic signatures of positive selection in humans and the limits of outlier approaches
1431	WDR12	2	0	0	1	Kelley	Genomic signatures of positive selection in humans and the limits of outlier approaches
1432	LOC389073	2	0	1	0	Kelley	Genomic signatures of positive selection in humans and the limits of outlier approaches
1433	LOC442067	2	1	1	0	Kelley	Genomic signatures of positive selection in humans and the limits of outlier approaches
1434	IRS1	2	1	0	0	Kelley	Genomic signatures of positive selection in humans and the limits of outlier approaches
1435	LOC401037	2	0	1	0	Kelley	Genomic signatures of positive selection in humans and the limits of outlier approaches
1436	MTMR14	2	1	1	0	Kelley	Genomic signatures of positive selection in humans and the limits of outlier approaches
1437	RPUSD3	2	0	0	1	Kelley	Genomic signatures of positive selection in humans and the limits of outlier approaches
1438	RAF1	2	0	1	0	Kelley	Genomic signatures of positive selection in humans and the limits of outlier approaches
1439	TBC1D5	2	0	1	0	Kelley	Genomic signatures of positive selection in humans and the limits of outlier approaches
1440	NGLY1	2	0	1	0	Kelley	Genomic signatures of positive selection in humans and the limits of outlier approaches
1441	LOC285326	2	0	1	0	Kelley	Genomic signatures of positive selection in humans and the limits of outlier approaches
1442	SNRK	2	1	0	1	Kelley	Genomic signatures of positive selection in humans and the limits of outlier approaches
1443	ABHD5	2	1	1	0	Kelley	Genomic signatures of positive selection in humans and the limits of outlier approaches
1444	CCR1	2	0	1	1	Kelley	Genomic signatures of positive selection in humans and the limits of outlier approaches
1445	USP4	2	0	1	0	Kelley	Genomic signatures of positive selection in humans and the limits of outlier approaches
1446	LOC151760	2	1	0	0	Kelley	Genomic signatures of positive selection in humans and the limits of outlier approaches
1447	ATG3	2	1	0	0	Kelley	Genomic signatures of positive selection in humans and the limits of outlier approaches
1448	PIK3CB	2	0	1	0	Kelley	Genomic signatures of positive selection in humans and the limits of outlier approaches
1449	LOC257039	2	1	1	0	Kelley	Genomic signatures of positive selection in humans and the limits of outlier approaches
1450	SLITRK3	2	0	1	1	Kelley	Genomic signatures of positive selection in humans and the limits of outlier approaches
1451	SERPINI1	2	0	1	0	Kelley	Genomic signatures of positive selection in humans and the limits of outlier approaches
1452	ACTL6A	2	0	0	1	Kelley	Genomic signatures of positive selection in humans and the limits of outlier approaches
1453	EIF4G1	2	0	0	1	Kelley	Genomic signatures of positive selection in humans and the limits of outlier approaches
1454	LOC391600	2	0	1	0	Kelley	Genomic signatures of positive selection in humans and the limits of outlier approaches
1455	LOC285548	2	0	1	0	Kelley	Genomic signatures of positive selection in humans and the limits of outlier approaches
1456	LOC133185	2	1	1	0	Kelley	Genomic signatures of positive selection in humans and the limits of outlier approaches
1457	TLR1	2	0	0	1	Kelley	Genomic signatures of positive selection in humans and the limits of outlier approaches
1458	TMEM33	2	0	1	0	Kelley	Genomic signatures of positive selection in humans and the limits of outlier approaches
1459	SLC30A9	2	0	1	0	Kelley	Genomic signatures of positive selection in humans and the limits of outlier approaches
1460	LOC401136	2	0	1	0	Kelley	Genomic signatures of positive selection in humans and the limits of outlier approaches
1461	ENAM	2	1	1	0	Kelley	Genomic signatures of positive selection in humans and the limits of outlier approaches
1462	PPEF2	2	0	1	0	Kelley	Genomic signatures of positive selection in humans and the limits of outlier approaches
1463	STBD1	2	0	0	1	Kelley	Genomic signatures of positive selection in humans and the limits of outlier approaches
1464	PRKG2	2	1	0	0	Kelley	Genomic signatures of positive selection in humans and the limits of outlier approaches
1465	ADH4	2	0	1	0	Kelley	Genomic signatures of positive selection in humans and the limits of outlier approaches
1466	MGC26963	2	0	1	0	Kelley	Genomic signatures of positive selection in humans and the limits of outlier approaches
1467	UGT8	2	1	0	0	Kelley	Genomic signatures of positive selection in humans and the limits of outlier approaches
1468	LOC441035	2	0	0	1	Kelley	Genomic signatures of positive selection in humans and the limits of outlier approaches
1469	IL2	2	0	0	1	Kelley	Genomic signatures of positive selection in humans and the limits of outlier approaches
1470	PHF17	2	0	0	1	Kelley	Genomic signatures of positive selection in humans and the limits of outlier approaches
1471	ABCE1	2	0	0	1	Kelley	Genomic signatures of positive selection in humans and the limits of outlier approaches
1472	LOC90826	2	1	0	0	Kelley	Genomic signatures of positive selection in humans and the limits of outlier approaches
1473	RAPGEF2	2	0	1	0	Kelley	Genomic signatures of positive selection in humans and the limits of outlier approaches
1474	LOC90268	2	0	0	1	Kelley	Genomic signatures of positive selection in humans and the limits of outlier approaches
1475	LOC391779	2	0	1	0	Kelley	Genomic signatures of positive selection in humans and the limits of outlier approaches
1476	CD180	2	1	0	0	Kelley	Genomic signatures of positive selection in humans and the limits of outlier approaches
1477	ZFYVE16	2	1	0	0	Kelley	Genomic signatures of positive selection in humans and the limits of outlier approaches
1478	DTWD2	2	0	1	0	Kelley	Genomic signatures of positive selection in humans and the limits of outlier approaches
1479	STRAP	2	1	1	1	Kelley	Genomic signatures of positive selection in humans and the limits of outlier approaches
1480	LOC441105	2	0	1	0	Kelley	Genomic signatures of positive selection in humans and the limits of outlier approaches
1481	SEPHS2	2	0	0	1	Kelley	Genomic signatures of positive selection in humans and the limits of outlier approaches
1482	MYST1	2	0	1	0	Kelley	Genomic signatures of positive selection in humans and the limits of outlier approaches
1483	PCDHB19P	2	0	1	0	Kelley	Genomic signatures of positive selection in humans and the limits of outlier approaches
1484	RNF14	2	0	1	1	Kelley	Genomic signatures of positive selection in humans and the limits of outlier approaches
1485	LARS	2	0	0	1	Kelley	Genomic signatures of positive selection in humans and the limits of outlier approaches
1486	DCTN4	2	1	0	0	Kelley	Genomic signatures of positive selection in humans and the limits of outlier approaches
1487	NID67	2	1	0	0	Kelley	Genomic signatures of positive selection in humans and the limits of outlier approaches
1488	NMUR2	2	0	1	0	Kelley	Genomic signatures of positive selection in humans and the limits of outlier approaches
1489	BTN2A3	2	0	1	0	Kelley	Genomic signatures of positive selection in humans and the limits of outlier approaches
1490	ZNF204	2	0	0	1	Kelley	Genomic signatures of positive selection in humans and the limits of outlier approaches
1491	GABBR1	2	1	0	1	Kelley	Genomic signatures of positive selection in humans and the limits of outlier approaches
1492	PPP1R11	2	0	1	0	Kelley	Genomic signatures of positive selection in humans and the limits of outlier approaches
1493	TRIM31	2	0	1	1	Kelley	Genomic signatures of positive selection in humans and the limits of outlier approaches
1494	TRIM40	2	0	0	1	Kelley	Genomic signatures of positive selection in humans and the limits of outlier approaches
1495	KCNK17	2	0	0	1	Kelley	Genomic signatures of positive selection in humans and the limits of outlier approaches
1496	PTP4A1	2	1	0	0	Kelley	Genomic signatures of positive selection in humans and the limits of outlier approaches
1497	TMEM30A	2	1	0	0	Kelley	Genomic signatures of positive selection in humans and the limits of outlier approaches
1498	CYB5R4	2	1	0	0	Kelley	Genomic signatures of positive selection in humans and the limits of outlier approaches
1499	POPDC3	2	1	1	0	Kelley	Genomic signatures of positive selection in humans and the limits of outlier approaches
1500	PREP	2	1	0	0	Kelley	Genomic signatures of positive selection in humans and the limits of outlier approaches
1501	RBM16	2	0	1	0	Kelley	Genomic signatures of positive selection in humans and the limits of outlier approaches
1502	SNX9	2	0	1	0	Kelley	Genomic signatures of positive selection in humans and the limits of outlier approaches
1503	LOC442491	2	0	0	1	Kelley	Genomic signatures of positive selection in humans and the limits of outlier approaches
1504	CHST12	2	0	0	1	Kelley	Genomic signatures of positive selection in humans and the limits of outlier approaches
1505	ZNRF2	2	1	1	0	Kelley	Genomic signatures of positive selection in humans and the limits of outlier approaches
1506	PSMA2	2	0	1	0	Kelley	Genomic signatures of positive selection in humans and the limits of outlier approaches
1507	ZNF679	2	0	0	1	Kelley	Genomic signatures of positive selection in humans and the limits of outlier approaches
1508	C7orf42	2	0	0	1	Kelley	Genomic signatures of positive selection in humans and the limits of outlier approaches
1509	BAZ1B	2	1	1	1	Kelley	Genomic signatures of positive selection in humans and the limits of outlier approaches
1510	RPIB9	2	1	0	0	Kelley	Genomic signatures of positive selection in humans and the limits of outlier approaches
1511	LOC402677	2	1	0	0	Kelley	Genomic signatures of positive selection in humans and the limits of outlier approaches
1512	ARPC1A	2	1	0	0	Kelley	Genomic signatures of positive selection in humans and the limits of outlier approaches
1513	CYP3A7	2	1	0	0	Kelley	Genomic signatures of positive selection in humans and the limits of outlier approaches
1514	MCM7	2	0	0	1	Kelley	Genomic signatures of positive selection in humans and the limits of outlier approaches
1515	GPR85	2	0	1	0	Kelley	Genomic signatures of positive selection in humans and the limits of outlier approaches
1516	NAG6	2	1	0	0	Kelley	Genomic signatures of positive selection in humans and the limits of outlier approaches
1517	TTC26	2	1	0	0	Kelley	Genomic signatures of positive selection in humans and the limits of outlier approaches
1518	LOC402604	2	0	0	1	Kelley	Genomic signatures of positive selection in humans and the limits of outlier approaches
1519	LOC136242	2	0	0	1	Kelley	Genomic signatures of positive selection in humans and the limits of outlier approaches
1520	TRPV6	2	1	1	0	Kelley	Genomic signatures of positive selection in humans and the limits of outlier approaches
1521	TRPV5	2	1	1	0	Kelley	Genomic signatures of positive selection in humans and the limits of outlier approaches
1522	CASP2	2	1	0	0	Kelley	Genomic signatures of positive selection in humans and the limits of outlier approaches
1523	CRYGN	2	0	0	1	Kelley	Genomic signatures of positive selection in humans and the limits of outlier approaches
1524	BAGE3	2	1	0	0	Kelley	Genomic signatures of positive selection in humans and the limits of outlier approaches
1525	BAGE4	2	1	0	0	Kelley	Genomic signatures of positive selection in humans and the limits of outlier approaches
1526	LOC442372	2	0	0	1	Kelley	Genomic signatures of positive selection in humans and the limits of outlier approaches
1527	XKR6	2	0	1	0	Kelley	Genomic signatures of positive selection in humans and the limits of outlier approaches
1528	PNMA2	2	0	0	1	Kelley	Genomic signatures of positive selection in humans and the limits of outlier approaches
1529	PLAT	2	0	0	1	Kelley	Genomic signatures of positive selection in humans and the limits of outlier approaches
1530	POLB	2	1	0	0	Kelley	Genomic signatures of positive selection in humans and the limits of outlier approaches
1531	POTE8	2	1	0	0	Kelley	Genomic signatures of positive selection in humans and the limits of outlier approaches
1532	LOC389656	2	0	1	0	Kelley	Genomic signatures of positive selection in humans and the limits of outlier approaches
1533	ATP6V1H	2	1	0	0	Kelley	Genomic signatures of positive selection in humans and the limits of outlier approaches
1534	LYPLA1	2	1	0	0	Kelley	Genomic signatures of positive selection in humans and the limits of outlier approaches
1535	LOC442387	2	0	1	0	Kelley	Genomic signatures of positive selection in humans and the limits of outlier approaches
1536	LOC441350	2	0	0	1	Kelley	Genomic signatures of positive selection in humans and the limits of outlier approaches
1537	TRIM55	2	1	1	0	Kelley	Genomic signatures of positive selection in humans and the limits of outlier approaches
1538	SGK3	2	1	0	0	Kelley	Genomic signatures of positive selection in humans and the limits of outlier approaches
1539	C8orf45	2	1	0	0	Kelley	Genomic signatures of positive selection in humans and the limits of outlier approaches
1540	LOC286187	2	1	0	0	Kelley	Genomic signatures of positive selection in humans and the limits of outlier approaches
1541	UBE2W	2	0	1	0	Kelley	Genomic signatures of positive selection in humans and the limits of outlier approaches
1542	LOC392238	2	0	1	0	Kelley	Genomic signatures of positive selection in humans and the limits of outlier approaches
1543	RUNX1T1	2	0	1	0	Kelley	Genomic signatures of positive selection in humans and the limits of outlier approaches
1544	KCNV1	2	1	0	0	Kelley	Genomic signatures of positive selection in humans and the limits of outlier approaches
1545	INSL4	2	0	0	1	Kelley	Genomic signatures of positive selection in humans and the limits of outlier approaches
1546	LRRC19	2	0	0	1	Kelley	Genomic signatures of positive selection in humans and the limits of outlier approaches
1547	ZBTB5	2	0	0	1	Kelley	Genomic signatures of positive selection in humans and the limits of outlier approaches
1548	GADD45G	2	0	0	1	Kelley	Genomic signatures of positive selection in humans and the limits of outlier approaches
1549	SMC2L1	2	1	0	0	Kelley	Genomic signatures of positive selection in humans and the limits of outlier approaches
1550	FBXW2	2	0	0	1	Kelley	Genomic signatures of positive selection in humans and the limits of outlier approaches
1551	FAM78A	2	1	1	0	Kelley	Genomic signatures of positive selection in humans and the limits of outlier approaches
1552	NCOA4	2	0	0	1	Kelley	Genomic signatures of positive selection in humans and the limits of outlier approaches
1553	PARG	2	0	0	1	Kelley	Genomic signatures of positive selection in humans and the limits of outlier approaches
1554	FLJ31958	2	0	0	1	Kelley	Genomic signatures of positive selection in humans and the limits of outlier approaches
1555	MRPS35P3	2	0	1	0	Kelley	Genomic signatures of positive selection in humans and the limits of outlier approaches
1556	PLEKHK1	2	0	1	0	Kelley	Genomic signatures of positive selection in humans and the limits of outlier approaches
1557	DNAJB12	2	1	0	0	Kelley	Genomic signatures of positive selection in humans and the limits of outlier approaches
1558	P4HA1	2	1	0	0	Kelley	Genomic signatures of positive selection in humans and the limits of outlier approaches
1559	NUDT13	2	1	0	0	Kelley	Genomic signatures of positive selection in humans and the limits of outlier approaches
1560	ECD	2	1	0	0	Kelley	Genomic signatures of positive selection in humans and the limits of outlier approaches
1561	DNAJC9	2	1	0	0	Kelley	Genomic signatures of positive selection in humans and the limits of outlier approaches
1562	TTC18	2	1	0	0	Kelley	Genomic signatures of positive selection in humans and the limits of outlier approaches
1563	ANXA7	2	1	0	0	Kelley	Genomic signatures of positive selection in humans and the limits of outlier approaches
1564	PPP3CB	2	1	0	0	Kelley	Genomic signatures of positive selection in humans and the limits of outlier approaches
1565	USP54	2	1	0	0	Kelley	Genomic signatures of positive selection in humans and the limits of outlier approaches
1566	PCGF5	2	0	1	0	Kelley	Genomic signatures of positive selection in humans and the limits of outlier approaches
1567	HECTD2	2	1	0	0	Kelley	Genomic signatures of positive selection in humans and the limits of outlier approaches
1568	POLL	2	0	1	0	Kelley	Genomic signatures of positive selection in humans and the limits of outlier approaches
1569	MGEA5	2	0	0	1	Kelley	Genomic signatures of positive selection in humans and the limits of outlier approaches
1570	SMC3	2	1	0	0	Kelley	Genomic signatures of positive selection in humans and the limits of outlier approaches
1571	TRUB1	2	0	1	0	Kelley	Genomic signatures of positive selection in humans and the limits of outlier approaches
1572	PNLIPRP3	2	1	0	0	Kelley	Genomic signatures of positive selection in humans and the limits of outlier approaches
1573	PNLIP	2	1	0	0	Kelley	Genomic signatures of positive selection in humans and the limits of outlier approaches
1574	C10orf119	2	1	0	1	Kelley	Genomic signatures of positive selection in humans and the limits of outlier approaches
1575	OR55B1P	2	1	0	0	Kelley	Genomic signatures of positive selection in humans and the limits of outlier approaches
1576	OR51F5P	2	0	0	1	Kelley	Genomic signatures of positive selection in humans and the limits of outlier approaches
1577	OR51N1P	2	0	0	1	Kelley	Genomic signatures of positive selection in humans and the limits of outlier approaches
1578	OR52B5P	2	0	0	1	Kelley	Genomic signatures of positive selection in humans and the limits of outlier approaches
1579	BRD8	2	0	0	1	Kelley	Genomic signatures of positive selection in humans and the limits of outlier approaches
1580	RAG1	2	0	0	1	Kelley	Genomic signatures of positive selection in humans and the limits of outlier approaches
1581	ALKBH3	2	0	0	1	Kelley	Genomic signatures of positive selection in humans and the limits of outlier approaches
1582	NDUFS3	2	0	0	1	Kelley	Genomic signatures of positive selection in humans and the limits of outlier approaches
1583	OR4S2	2	0	0	1	Kelley	Genomic signatures of positive selection in humans and the limits of outlier approaches
1584	OR5W1P	2	0	0	1	Kelley	Genomic signatures of positive selection in humans and the limits of outlier approaches
1585	OR10AK1P	2	0	0	1	Kelley	Genomic signatures of positive selection in humans and the limits of outlier approaches
1586	OR5AS1	2	0	0	1	Kelley	Genomic signatures of positive selection in humans and the limits of outlier approaches
1587	OR5J1P	2	0	0	1	Kelley	Genomic signatures of positive selection in humans and the limits of outlier approaches
1588	OR5BE1P	2	0	0	1	Kelley	Genomic signatures of positive selection in humans and the limits of outlier approaches
1589	OR8H3	2	0	0	1	Kelley	Genomic signatures of positive selection in humans and the limits of outlier approaches
1590	OR8I1P	2	0	0	1	Kelley	Genomic signatures of positive selection in humans and the limits of outlier approaches
1591	OR5M3	2	0	0	1	Kelley	Genomic signatures of positive selection in humans and the limits of outlier approaches
1592	OR5M12P	2	0	0	1	Kelley	Genomic signatures of positive selection in humans and the limits of outlier approaches
1593	C11orf64	2	1	1	0	Kelley	Genomic signatures of positive selection in humans and the limits of outlier approaches
1594	FADS1	2	0	0	1	Kelley	Genomic signatures of positive selection in humans and the limits of outlier approaches
1595	FBXL11	2	1	1	0	Kelley	Genomic signatures of positive selection in humans and the limits of outlier approaches
1596	PPFIA1	2	0	1	0	Kelley	Genomic signatures of positive selection in humans and the limits of outlier approaches
1597	TMEM123	2	0	1	0	Kelley	Genomic signatures of positive selection in humans and the limits of outlier approaches
1598	LOC143903	2	0	1	0	Kelley	Genomic signatures of positive selection in humans and the limits of outlier approaches
1599	OR6M3P	2	0	0	1	Kelley	Genomic signatures of positive selection in humans and the limits of outlier approaches
1600	OR10G6	2	0	0	1	Kelley	Genomic signatures of positive selection in humans and the limits of outlier approaches
1601	SIAE	2	1	0	0	Kelley	Genomic signatures of positive selection in humans and the limits of outlier approaches
1602	LOC387824	2	1	0	0	Kelley	Genomic signatures of positive selection in humans and the limits of outlier approaches
1603	C12orf4	2	1	1	0	Kelley	Genomic signatures of positive selection in humans and the limits of outlier approaches
1604	KLRG1	2	0	0	1	Kelley	Genomic signatures of positive selection in humans and the limits of outlier approaches
1605	LOC400004	2	0	1	0	Kelley	Genomic signatures of positive selection in humans and the limits of outlier approaches
1606	LOC196415	2	0	0	1	Kelley	Genomic signatures of positive selection in humans and the limits of outlier approaches
1607	KIAA0528	2	1	1	0	Kelley	Genomic signatures of positive selection in humans and the limits of outlier approaches
1608	OR10U1P	2	0	1	0	Kelley	Genomic signatures of positive selection in humans and the limits of outlier approaches
1609	CS	2	1	1	0	Kelley	Genomic signatures of positive selection in humans and the limits of outlier approaches
1610	USP52	2	1	0	0	Kelley	Genomic signatures of positive selection in humans and the limits of outlier approaches
1611	KIAA0286	2	1	0	1	Kelley	Genomic signatures of positive selection in humans and the limits of outlier approaches
1612	RAB21	2	0	0	1	Kelley	Genomic signatures of positive selection in humans and the limits of outlier approaches
1613	SLC6A15	2	0	1	0	Kelley	Genomic signatures of positive selection in humans and the limits of outlier approaches
1614	CEP290	2	1	1	0	Kelley	Genomic signatures of positive selection in humans and the limits of outlier approaches
1615	TMTC3	2	1	1	0	Kelley	Genomic signatures of positive selection in humans and the limits of outlier approaches
1616	DCN	2	1	0	0	Kelley	Genomic signatures of positive selection in humans and the limits of outlier approaches
1617	LOC440107	2	0	1	0	Kelley	Genomic signatures of positive selection in humans and the limits of outlier approaches
1618	NR2C1	2	0	0	1	Kelley	Genomic signatures of positive selection in humans and the limits of outlier approaches
1619	TMPO	2	0	0	1	Kelley	Genomic signatures of positive selection in humans and the limits of outlier approaches
1620	NR1H4	2	1	0	0	Kelley	Genomic signatures of positive selection in humans and the limits of outlier approaches
1621	NFYB	2	0	1	0	Kelley	Genomic signatures of positive selection in humans and the limits of outlier approaches
1622	TMEM118	2	1	0	0	Kelley	Genomic signatures of positive selection in humans and the limits of outlier approaches
1623	SUDS3	2	0	0	1	Kelley	Genomic signatures of positive selection in humans and the limits of outlier approaches
1624	PLA2G1B	2	1	0	0	Kelley	Genomic signatures of positive selection in humans and the limits of outlier approaches
1625	SBNO1	2	0	0	1	Kelley	Genomic signatures of positive selection in humans and the limits of outlier approaches
1626	GTF2H3	2	0	1	0	Kelley	Genomic signatures of positive selection in humans and the limits of outlier approaches
1627	C12orf38	2	0	1	0	Kelley	Genomic signatures of positive selection in humans and the limits of outlier approaches
1628	ATP6V0A2	2	0	1	0	Kelley	Genomic signatures of positive selection in humans and the limits of outlier approaches
1629	DNAH10	2	0	1	0	Kelley	Genomic signatures of positive selection in humans and the limits of outlier approaches
1630	HSMPP8	2	0	1	0	Kelley	Genomic signatures of positive selection in humans and the limits of outlier approaches
1631	PSPC1	2	0	1	0	Kelley	Genomic signatures of positive selection in humans and the limits of outlier approaches
1632	CYCSP33	2	0	0	1	Kelley	Genomic signatures of positive selection in humans and the limits of outlier approaches
1633	CCNA1	2	0	0	1	Kelley	Genomic signatures of positive selection in humans and the limits of outlier approaches
1634	UFM1	2	1	0	0	Kelley	Genomic signatures of positive selection in humans and the limits of outlier approaches
1635	WBP4	2	0	0	1	Kelley	Genomic signatures of positive selection in humans and the limits of outlier approaches
1636	GTF2F2	2	0	1	0	Kelley	Genomic signatures of positive selection in humans and the limits of outlier approaches
1637	ARHGAP5	2	0	0	1	Kelley	Genomic signatures of positive selection in humans and the limits of outlier approaches
1638	SEC23A	2	0	0	1	Kelley	Genomic signatures of positive selection in humans and the limits of outlier approaches
1639	LOC401770	2	1	1	0	Kelley	Genomic signatures of positive selection in humans and the limits of outlier approaches
1640	KLHL28	2	1	1	0	Kelley	Genomic signatures of positive selection in humans and the limits of outlier approaches
1641	KIAA0423	2	1	1	0	Kelley	Genomic signatures of positive selection in humans and the limits of outlier approaches
1642	CGRRF1	2	0	0	1	Kelley	Genomic signatures of positive selection in humans and the limits of outlier approaches
1643	C14orf108	2	1	1	0	Kelley	Genomic signatures of positive selection in humans and the limits of outlier approaches
1644	TRMT5	2	1	0	0	Kelley	Genomic signatures of positive selection in humans and the limits of outlier approaches
1645	C14orf168	2	0	0	1	Kelley	Genomic signatures of positive selection in humans and the limits of outlier approaches
1646	C14orf133	2	0	1	0	Kelley	Genomic signatures of positive selection in humans and the limits of outlier approaches
1647	AHSA1	2	0	1	0	Kelley	Genomic signatures of positive selection in humans and the limits of outlier approaches
1648	TDP1	2	1	1	0	Kelley	Genomic signatures of positive selection in humans and the limits of outlier approaches
1649	AGRE	2	0	1	0	Kelley	Genomic signatures of positive selection in humans and the limits of outlier approaches
1650	RPL21P13	2	0	0	1	Kelley	Genomic signatures of positive selection in humans and the limits of outlier approaches
1651	BRF1	2	0	1	0	Kelley	Genomic signatures of positive selection in humans and the limits of outlier approaches
1652	IGHV2-26	2	1	1	0	Kelley	Genomic signatures of positive selection in humans and the limits of outlier approaches
1653	HERC2	2	1	0	0	Kelley	Genomic signatures of positive selection in humans and the limits of outlier approaches
1654	NUT	2	0	0	1	Kelley	Genomic signatures of positive selection in humans and the limits of outlier approaches
1655	LOC116166	2	1	0	0	Kelley	Genomic signatures of positive selection in humans and the limits of outlier approaches
1656	DUOX2	2	0	1	0	Kelley	Genomic signatures of positive selection in humans and the limits of outlier approaches
1657	MAPK6	2	1	0	0	Kelley	Genomic signatures of positive selection in humans and the limits of outlier approaches
1658	LOC145842	2	1	0	1	Kelley	Genomic signatures of positive selection in humans and the limits of outlier approaches
1659	HERC1	2	0	1	0	Kelley	Genomic signatures of positive selection in humans and the limits of outlier approaches
1660	KIF23	2	1	0	0	Kelley	Genomic signatures of positive selection in humans and the limits of outlier approaches
1661	UACA	2	1	0	0	Kelley	Genomic signatures of positive selection in humans and the limits of outlier approaches
1662	BRUNOL6	2	1	0	0	Kelley	Genomic signatures of positive selection in humans and the limits of outlier approaches
1663	HEXA	2	1	0	0	Kelley	Genomic signatures of positive selection in humans and the limits of outlier approaches
1664	ZSCAN2	2	0	0	1	Kelley	Genomic signatures of positive selection in humans and the limits of outlier approaches
1665	SCAND2	2	0	0	1	Kelley	Genomic signatures of positive selection in humans and the limits of outlier approaches
1666	MRPL46	2	0	1	0	Kelley	Genomic signatures of positive selection in humans and the limits of outlier approaches
1667	MRPS11	2	0	1	0	Kelley	Genomic signatures of positive selection in humans and the limits of outlier approaches
1668	LOC400455	2	0	1	0	Kelley	Genomic signatures of positive selection in humans and the limits of outlier approaches
1669	CRAMP1L	2	1	0	0	Kelley	Genomic signatures of positive selection in humans and the limits of outlier approaches
1670	LOC390669	2	0	1	0	Kelley	Genomic signatures of positive selection in humans and the limits of outlier approaches
1671	MKL2	2	1	0	0	Kelley	Genomic signatures of positive selection in humans and the limits of outlier approaches
1672	PARN	2	0	0	1	Kelley	Genomic signatures of positive selection in humans and the limits of outlier approaches
1673	NDUFAB1	2	1	0	0	Kelley	Genomic signatures of positive selection in humans and the limits of outlier approaches
1674	LOC91807	2	0	1	0	Kelley	Genomic signatures of positive selection in humans and the limits of outlier approaches
1675	LOC388272	2	0	1	0	Kelley	Genomic signatures of positive selection in humans and the limits of outlier approaches
1676	PHKB	2	1	1	0	Kelley	Genomic signatures of positive selection in humans and the limits of outlier approaches
1677	LONP2	2	0	0	1	Kelley	Genomic signatures of positive selection in humans and the limits of outlier approaches
1678	OGFOD1	2	0	0	1	Kelley	Genomic signatures of positive selection in humans and the limits of outlier approaches
1679	CBFB	2	0	1	0	Kelley	Genomic signatures of positive selection in humans and the limits of outlier approaches
1680	KCTD19	2	1	1	0	Kelley	Genomic signatures of positive selection in humans and the limits of outlier approaches
1681	LRRC36	2	1	1	0	Kelley	Genomic signatures of positive selection in humans and the limits of outlier approaches
1682	NFATC3	2	0	1	0	Kelley	Genomic signatures of positive selection in humans and the limits of outlier approaches
1683	LOC388300	2	1	0	0	Kelley	Genomic signatures of positive selection in humans and the limits of outlier approaches
1684	OSGIN1	2	0	0	1	Kelley	Genomic signatures of positive selection in humans and the limits of outlier approaches
1685	TCF25	2	1	0	1	Kelley	Genomic signatures of positive selection in humans and the limits of outlier approaches
1686	LOC390756	2	0	1	0	Kelley	Genomic signatures of positive selection in humans and the limits of outlier approaches
1687	EVI2B	2	0	0	1	Kelley	Genomic signatures of positive selection in humans and the limits of outlier approaches
1688	CASC3	2	1	0	0	Kelley	Genomic signatures of positive selection in humans and the limits of outlier approaches
1689	KRTAP4-2	2	0	1	1	Kelley	Genomic signatures of positive selection in humans and the limits of outlier approaches
1690	KRTAP4-1	2	0	0	1	Kelley	Genomic signatures of positive selection in humans and the limits of outlier approaches
1691	TBKBP1	2	0	0	1	Kelley	Genomic signatures of positive selection in humans and the limits of outlier approaches
1692	DGKE	2	0	1	0	Kelley	Genomic signatures of positive selection in humans and the limits of outlier approaches
1693	USP32	2	1	1	0	Kelley	Genomic signatures of positive selection in humans and the limits of outlier approaches
1694	LOC90799	2	1	1	0	Kelley	Genomic signatures of positive selection in humans and the limits of outlier approaches
1695	SMURF2	2	1	1	0	Kelley	Genomic signatures of positive selection in humans and the limits of outlier approaches
1696	LOC400620	2	1	0	0	Kelley	Genomic signatures of positive selection in humans and the limits of outlier approaches
1697	RNMT	2	0	1	0	Kelley	Genomic signatures of positive selection in humans and the limits of outlier approaches
1698	LOC390861	2	0	0	1	Kelley	Genomic signatures of positive selection in humans and the limits of outlier approaches
1699	TXNDC10	2	1	1	0	Kelley	Genomic signatures of positive selection in humans and the limits of outlier approaches
1700	RTTN	2	1	1	0	Kelley	Genomic signatures of positive selection in humans and the limits of outlier approaches
1701	LOC400655	2	1	0	0	Kelley	Genomic signatures of positive selection in humans and the limits of outlier approaches
1702	LOC390877	2	0	0	1	Kelley	Genomic signatures of positive selection in humans and the limits of outlier approaches
1703	CIB3	2	0	1	0	Kelley	Genomic signatures of positive selection in humans and the limits of outlier approaches
1704	ZNF14	2	0	0	1	Kelley	Genomic signatures of positive selection in humans and the limits of outlier approaches
1705	ZNF100	2	1	1	0	Kelley	Genomic signatures of positive selection in humans and the limits of outlier approaches
1706	LOC388524	2	0	0	1	Kelley	Genomic signatures of positive selection in humans and the limits of outlier approaches
1707	ZNF546	2	1	0	0	Kelley	Genomic signatures of positive selection in humans and the limits of outlier approaches
1708	CEACAM1	2	1	0	0	Kelley	Genomic signatures of positive selection in humans and the limits of outlier approaches
1709	PSG5	2	0	1	0	Kelley	Genomic signatures of positive selection in humans and the limits of outlier approaches
1710	GRIN2D	2	1	0	0	Kelley	Genomic signatures of positive selection in humans and the limits of outlier approaches
1711	GYS1	2	0	0	1	Kelley	Genomic signatures of positive selection in humans and the limits of outlier approaches
1712	LOC441861	2	1	0	0	Kelley	Genomic signatures of positive selection in humans and the limits of outlier approaches
1713	HKR2	2	1	0	0	Kelley	Genomic signatures of positive selection in humans and the limits of outlier approaches
1714	C20orf74	2	1	0	1	Kelley	Genomic signatures of positive selection in humans and the limits of outlier approaches
1715	CSTL1	2	0	0	1	Kelley	Genomic signatures of positive selection in humans and the limits of outlier approaches
1716	POFUT1	2	1	0	0	Kelley	Genomic signatures of positive selection in humans and the limits of outlier approaches
1717	C20orf70	2	1	1	0	Kelley	Genomic signatures of positive selection in humans and the limits of outlier approaches
1718	CDK5RAP1	2	0	0	1	Kelley	Genomic signatures of positive selection in humans and the limits of outlier approaches
1719	KIAA1219	2	1	0	0	Kelley	Genomic signatures of positive selection in humans and the limits of outlier approaches
1720	SLPI	2	0	0	1	Kelley	Genomic signatures of positive selection in humans and the limits of outlier approaches
1721	SLC12A5	2	0	0	1	Kelley	Genomic signatures of positive selection in humans and the limits of outlier approaches
1722	CD40	2	0	0	1	Kelley	Genomic signatures of positive selection in humans and the limits of outlier approaches
1723	SYCP2	2	1	0	0	Kelley	Genomic signatures of positive selection in humans and the limits of outlier approaches
1724	MYT1	2	0	1	0	Kelley	Genomic signatures of positive selection in humans and the limits of outlier approaches
1725	TPTE	2	0	0	1	Kelley	Genomic signatures of positive selection in humans and the limits of outlier approaches
1726	SLC6A6P	2	0	0	1	Kelley	Genomic signatures of positive selection in humans and the limits of outlier approaches
1727	CBR1	2	0	0	1	Kelley	Genomic signatures of positive selection in humans and the limits of outlier approaches
1728	C21orf90	2	0	0	1	Kelley	Genomic signatures of positive selection in humans and the limits of outlier approaches
1729	C22orf29	2	0	0	1	Kelley	Genomic signatures of positive selection in humans and the limits of outlier approaches
1730	IGLVI-70	2	0	1	1	Kelley	Genomic signatures of positive selection in humans and the limits of outlier approaches
1731	IGLV8-61	2	0	0	1	Kelley	Genomic signatures of positive selection in humans and the limits of outlier approaches
1732	ADRBK2	2	0	1	0	Kelley	Genomic signatures of positive selection in humans and the limits of outlier approaches
1733	CRYBB1	2	0	0	1	Kelley	Genomic signatures of positive selection in humans and the limits of outlier approaches
1734	PITPNB	2	0	0	1	Kelley	Genomic signatures of positive selection in humans and the limits of outlier approaches
1735	RFPL1	2	0	1	0	Kelley	Genomic signatures of positive selection in humans and the limits of outlier approaches
1736	SEC14L4	2	0	1	0	Kelley	Genomic signatures of positive selection in humans and the limits of outlier approaches
1737	EIF4ENIF1	2	0	0	1	Kelley	Genomic signatures of positive selection in humans and the limits of outlier approaches
1738	RFPL3S	2	1	0	0	Kelley	Genomic signatures of positive selection in humans and the limits of outlier approaches
1739	APOL6	2	0	1	0	Kelley	Genomic signatures of positive selection in humans and the limits of outlier approaches
1740	APOL2	2	0	1	0	Kelley	Genomic signatures of positive selection in humans and the limits of outlier approaches
1741	MAP3K7IP1	2	0	1	0	Kelley	Genomic signatures of positive selection in humans and the limits of outlier approaches
1742	PHF5A	2	0	1	0	Kelley	Genomic signatures of positive selection in humans and the limits of outlier approaches
1743	FAM152B	2	0	1	0	Kelley	Genomic signatures of positive selection in humans and the limits of outlier approaches
1744	BIK	2	0	1	0	Kelley	Genomic signatures of positive selection in humans and the limits of outlier approaches
1745	RIBC2	2	0	0	1	Kelley	Genomic signatures of positive selection in humans and the limits of outlier approaches
1746	SFPQ	4	1			Tang	A New Approach for Using Genome Scans to Detect Recent Positive Selection in the Human Genome
1747	ZNF262	4	1			Tang	A New Approach for Using Genome Scans to Detect Recent Positive Selection in the Human Genome
1748	PSMB2	4	1			Tang	A New Approach for Using Genome Scans to Detect Recent Positive Selection in the Human Genome
1749	EIF2C4	4	1			Tang	A New Approach for Using Genome Scans to Detect Recent Positive Selection in the Human Genome
1750	EIF2C1	4	1			Tang	A New Approach for Using Genome Scans to Detect Recent Positive Selection in the Human Genome
1751	TEKT2	4	1			Tang	A New Approach for Using Genome Scans to Detect Recent Positive Selection in the Human Genome
1752	COL8A2	4	1			Tang	A New Approach for Using Genome Scans to Detect Recent Positive Selection in the Human Genome
1753	TRAPPC3	4	1			Tang	A New Approach for Using Genome Scans to Detect Recent Positive Selection in the Human Genome
1754	ATPAF1	4	1			Tang	A New Approach for Using Genome Scans to Detect Recent Positive Selection in the Human Genome
1755	CYP4B1	4	1			Tang	A New Approach for Using Genome Scans to Detect Recent Positive Selection in the Human Genome
1756	CYP4A11	4	1			Tang	A New Approach for Using Genome Scans to Detect Recent Positive Selection in the Human Genome
1757	ELAVL4	4	1		1	Tang	A New Approach for Using Genome Scans to Detect Recent Positive Selection in the Human Genome
1758	SCP2	4	1			Tang	A New Approach for Using Genome Scans to Detect Recent Positive Selection in the Human Genome
1759	PODN	4	1			Tang	A New Approach for Using Genome Scans to Detect Recent Positive Selection in the Human Genome
1760	NEGR1	4	1			Tang	A New Approach for Using Genome Scans to Detect Recent Positive Selection in the Human Genome
1761	CSPG4	4	1			Tang	A New Approach for Using Genome Scans to Detect Recent Positive Selection in the Human Genome
1762	IVL	4	1			Tang	A New Approach for Using Genome Scans to Detect Recent Positive Selection in the Human Genome
1763	SPRR4	4	1			Tang	A New Approach for Using Genome Scans to Detect Recent Positive Selection in the Human Genome
1764	SPRR1A	4	1			Tang	A New Approach for Using Genome Scans to Detect Recent Positive Selection in the Human Genome
1765	SPRL2A	4	1			Tang	A New Approach for Using Genome Scans to Detect Recent Positive Selection in the Human Genome
1766	ATF6	4	1			Tang	A New Approach for Using Genome Scans to Detect Recent Positive Selection in the Human Genome
1767	PLAC3	4	1		1	Tang	A New Approach for Using Genome Scans to Detect Recent Positive Selection in the Human Genome
1768	CENPF	4	1			Tang	A New Approach for Using Genome Scans to Detect Recent Positive Selection in the Human Genome
1769	KCNK2	4	1			Tang	A New Approach for Using Genome Scans to Detect Recent Positive Selection in the Human Genome
1770	ALK	4	1			Tang	A New Approach for Using Genome Scans to Detect Recent Positive Selection in the Human Genome
1771	SLC3A1	4	1			Tang	A New Approach for Using Genome Scans to Detect Recent Positive Selection in the Human Genome
1772	MTHFD2	4	1			Tang	A New Approach for Using Genome Scans to Detect Recent Positive Selection in the Human Genome
1773	ALMS1	4	1		1	Tang	A New Approach for Using Genome Scans to Detect Recent Positive Selection in the Human Genome
1774	C2orf6	4	1			Tang	A New Approach for Using Genome Scans to Detect Recent Positive Selection in the Human Genome
1775	EDAR	4	1		1	Tang	A New Approach for Using Genome Scans to Detect Recent Positive Selection in the Human Genome
1776	SLC20A1	4	1			Tang	A New Approach for Using Genome Scans to Detect Recent Positive Selection in the Human Genome
1777	IL1A	4	1			Tang	A New Approach for Using Genome Scans to Detect Recent Positive Selection in the Human Genome
1778	IL1F9	4	1			Tang	A New Approach for Using Genome Scans to Detect Recent Positive Selection in the Human Genome
1779	IL1F6	4	1			Tang	A New Approach for Using Genome Scans to Detect Recent Positive Selection in the Human Genome
1780	MGAT5	4	1			Tang	A New Approach for Using Genome Scans to Detect Recent Positive Selection in the Human Genome
1781	UBXD2	4	1			Tang	A New Approach for Using Genome Scans to Detect Recent Positive Selection in the Human Genome
1782	LCT	4	1			Tang	A New Approach for Using Genome Scans to Detect Recent Positive Selection in the Human Genome
1783	MCM6	4	1			Tang	A New Approach for Using Genome Scans to Detect Recent Positive Selection in the Human Genome
1784	DARS	4	1			Tang	A New Approach for Using Genome Scans to Detect Recent Positive Selection in the Human Genome
1785	CXCR4	4	1			Tang	A New Approach for Using Genome Scans to Detect Recent Positive Selection in the Human Genome
1786	NFE2L2	4	1		1	Tang	A New Approach for Using Genome Scans to Detect Recent Positive Selection in the Human Genome
1787	AGPS	4	1		1	Tang	A New Approach for Using Genome Scans to Detect Recent Positive Selection in the Human Genome
1788	SLC40A1	4	1		1	Tang	A New Approach for Using Genome Scans to Detect Recent Positive Selection in the Human Genome
1789	OSGEPL1	4	1		1	Tang	A New Approach for Using Genome Scans to Detect Recent Positive Selection in the Human Genome
1790	GDF8	4	1		1	Tang	A New Approach for Using Genome Scans to Detect Recent Positive Selection in the Human Genome
1791	STK17B	4	1			Tang	A New Approach for Using Genome Scans to Detect Recent Positive Selection in the Human Genome
1792	GTF3C3	4	1			Tang	A New Approach for Using Genome Scans to Detect Recent Positive Selection in the Human Genome
1793	SLC39A10	4	1			Tang	A New Approach for Using Genome Scans to Detect Recent Positive Selection in the Human Genome
1794	CXCR7	4	1			Tang	A New Approach for Using Genome Scans to Detect Recent Positive Selection in the Human Genome
1795	LRRN1	4	1			Tang	A New Approach for Using Genome Scans to Detect Recent Positive Selection in the Human Genome
1796	TRIM42	4	1			Tang	A New Approach for Using Genome Scans to Detect Recent Positive Selection in the Human Genome
1797	CLSTN2	4	1			Tang	A New Approach for Using Genome Scans to Detect Recent Positive Selection in the Human Genome
1798	PTX3	4	1			Tang	A New Approach for Using Genome Scans to Detect Recent Positive Selection in the Human Genome
1799	BCHE	4	1		1	Tang	A New Approach for Using Genome Scans to Detect Recent Positive Selection in the Human Genome
1800	DCK	4	1			Tang	A New Approach for Using Genome Scans to Detect Recent Positive Selection in the Human Genome
1801	MOBKL1A	4	1			Tang	A New Approach for Using Genome Scans to Detect Recent Positive Selection in the Human Genome
1802	ADAMTS3	4	1			Tang	A New Approach for Using Genome Scans to Detect Recent Positive Selection in the Human Genome
1803	ANXA3	4	1			Tang	A New Approach for Using Genome Scans to Detect Recent Positive Selection in the Human Genome
1804	BMP3	4	1			Tang	A New Approach for Using Genome Scans to Detect Recent Positive Selection in the Human Genome
1805	PRKG2	4	1			Tang	A New Approach for Using Genome Scans to Detect Recent Positive Selection in the Human Genome
1806	RASGEF1B	4	1			Tang	A New Approach for Using Genome Scans to Detect Recent Positive Selection in the Human Genome
1807	NKX6-1	4	1			Tang	A New Approach for Using Genome Scans to Detect Recent Positive Selection in the Human Genome
1808	UNC5C	4	1			Tang	A New Approach for Using Genome Scans to Detect Recent Positive Selection in the Human Genome
1809	SEC24B	4	1			Tang	A New Approach for Using Genome Scans to Detect Recent Positive Selection in the Human Genome
1810	PLA2G12A	4	1			Tang	A New Approach for Using Genome Scans to Detect Recent Positive Selection in the Human Genome
1811	GAR1	4	1			Tang	A New Approach for Using Genome Scans to Detect Recent Positive Selection in the Human Genome
1812	RRH	4	1			Tang	A New Approach for Using Genome Scans to Detect Recent Positive Selection in the Human Genome
1813	EGF	4	1			Tang	A New Approach for Using Genome Scans to Detect Recent Positive Selection in the Human Genome
1814	ELOVL6	4	1			Tang	A New Approach for Using Genome Scans to Detect Recent Positive Selection in the Human Genome
1815	RPS3A	4	1			Tang	A New Approach for Using Genome Scans to Detect Recent Positive Selection in the Human Genome
1816	NPY1R	4	1			Tang	A New Approach for Using Genome Scans to Detect Recent Positive Selection in the Human Genome
1817	DNAH5	4	1		1	Tang	A New Approach for Using Genome Scans to Detect Recent Positive Selection in the Human Genome
1818	CDH12	4	1		1	Tang	A New Approach for Using Genome Scans to Detect Recent Positive Selection in the Human Genome
1819	C9	4	1			Tang	A New Approach for Using Genome Scans to Detect Recent Positive Selection in the Human Genome
1820	KIF2A	4	1			Tang	A New Approach for Using Genome Scans to Detect Recent Positive Selection in the Human Genome
1821	IPO11	4	1			Tang	A New Approach for Using Genome Scans to Detect Recent Positive Selection in the Human Genome
1822	CKS1B	4	1			Tang	A New Approach for Using Genome Scans to Detect Recent Positive Selection in the Human Genome
1823	ADAMTS6	4	1		1	Tang	A New Approach for Using Genome Scans to Detect Recent Positive Selection in the Human Genome
1824	ANKRA2	4	1			Tang	A New Approach for Using Genome Scans to Detect Recent Positive Selection in the Human Genome
1825	FBXL17	4	1			Tang	A New Approach for Using Genome Scans to Detect Recent Positive Selection in the Human Genome
1826	WDR36	4	1			Tang	A New Approach for Using Genome Scans to Detect Recent Positive Selection in the Human Genome
1827	CAMK4	4	1			Tang	A New Approach for Using Genome Scans to Detect Recent Positive Selection in the Human Genome
1828	STARD4	4	1			Tang	A New Approach for Using Genome Scans to Detect Recent Positive Selection in the Human Genome
1829	COMMD10	4	1			Tang	A New Approach for Using Genome Scans to Detect Recent Positive Selection in the Human Genome
1830	FBN2	4	1		1	Tang	A New Approach for Using Genome Scans to Detect Recent Positive Selection in the Human Genome
1831	IRF1	4	1			Tang	A New Approach for Using Genome Scans to Detect Recent Positive Selection in the Human Genome
1832	IL5	4	1			Tang	A New Approach for Using Genome Scans to Detect Recent Positive Selection in the Human Genome
1833	RAD50	4	1			Tang	A New Approach for Using Genome Scans to Detect Recent Positive Selection in the Human Genome
1834	IL13	4	1			Tang	A New Approach for Using Genome Scans to Detect Recent Positive Selection in the Human Genome
1835	KIF3A	4	1			Tang	A New Approach for Using Genome Scans to Detect Recent Positive Selection in the Human Genome
1836	GDF9	4	1			Tang	A New Approach for Using Genome Scans to Detect Recent Positive Selection in the Human Genome
1837	TCERG1	4	1			Tang	A New Approach for Using Genome Scans to Detect Recent Positive Selection in the Human Genome
1838	GPR151	4	1			Tang	A New Approach for Using Genome Scans to Detect Recent Positive Selection in the Human Genome
1839	CYP39A1	4	1			Tang	A New Approach for Using Genome Scans to Detect Recent Positive Selection in the Human Genome
1840	FHL5	4	1		1	Tang	A New Approach for Using Genome Scans to Detect Recent Positive Selection in the Human Genome
1841	POPDC3	4	1		1	Tang	A New Approach for Using Genome Scans to Detect Recent Positive Selection in the Human Genome
1842	PREP	4	1		1	Tang	A New Approach for Using Genome Scans to Detect Recent Positive Selection in the Human Genome
1843	TCBA1	4	1			Tang	A New Approach for Using Genome Scans to Detect Recent Positive Selection in the Human Genome
1844	UTRN	4	1			Tang	A New Approach for Using Genome Scans to Detect Recent Positive Selection in the Human Genome
1845	CYP3A4	4	1			Tang	A New Approach for Using Genome Scans to Detect Recent Positive Selection in the Human Genome
1846	LRRN3	4	1			Tang	A New Approach for Using Genome Scans to Detect Recent Positive Selection in the Human Genome
1847	RPL41	4	1			Tang	A New Approach for Using Genome Scans to Detect Recent Positive Selection in the Human Genome
1848	DGKI	4	1			Tang	A New Approach for Using Genome Scans to Detect Recent Positive Selection in the Human Genome
1849	EPHB6	4	1		1	Tang	A New Approach for Using Genome Scans to Detect Recent Positive Selection in the Human Genome
1850	TRPV6	4	1		1	Tang	A New Approach for Using Genome Scans to Detect Recent Positive Selection in the Human Genome
1851	TRPV5	4	1		1	Tang	A New Approach for Using Genome Scans to Detect Recent Positive Selection in the Human Genome
1852	C7orf34	4	1		1	Tang	A New Approach for Using Genome Scans to Detect Recent Positive Selection in the Human Genome
1853	PDGFRL	4	1			Tang	A New Approach for Using Genome Scans to Detect Recent Positive Selection in the Human Genome
1854	GSR	4	1		1	Tang	A New Approach for Using Genome Scans to Detect Recent Positive Selection in the Human Genome
1855	PPP2CB	4	1		1	Tang	A New Approach for Using Genome Scans to Detect Recent Positive Selection in the Human Genome
1856	TEX15	4	1		1	Tang	A New Approach for Using Genome Scans to Detect Recent Positive Selection in the Human Genome
1857	RPS20	4	1			Tang	A New Approach for Using Genome Scans to Detect Recent Positive Selection in the Human Genome
1858	LYN	4	1			Tang	A New Approach for Using Genome Scans to Detect Recent Positive Selection in the Human Genome
1859	DNAJC5B	4	1			Tang	A New Approach for Using Genome Scans to Detect Recent Positive Selection in the Human Genome
1860	CRH	4	1			Tang	A New Approach for Using Genome Scans to Detect Recent Positive Selection in the Human Genome
1861	RRS1	4	1			Tang	A New Approach for Using Genome Scans to Detect Recent Positive Selection in the Human Genome
1862	ADHFE1	4	1			Tang	A New Approach for Using Genome Scans to Detect Recent Positive Selection in the Human Genome
1863	PI15	4	1		1	Tang	A New Approach for Using Genome Scans to Detect Recent Positive Selection in the Human Genome
1864	GRHL2	4	1			Tang	A New Approach for Using Genome Scans to Detect Recent Positive Selection in the Human Genome
1865	PIP5K2A	4	1		1	Tang	A New Approach for Using Genome Scans to Detect Recent Positive Selection in the Human Genome
1866	BMI1	4	1		1	Tang	A New Approach for Using Genome Scans to Detect Recent Positive Selection in the Human Genome
1867	COMMD3	4	1		1	Tang	A New Approach for Using Genome Scans to Detect Recent Positive Selection in the Human Genome
1868	DNAJC1	4	1		1	Tang	A New Approach for Using Genome Scans to Detect Recent Positive Selection in the Human Genome
1869	ARMC3	4	1			Tang	A New Approach for Using Genome Scans to Detect Recent Positive Selection in the Human Genome
1870	MYO3A	4	1			Tang	A New Approach for Using Genome Scans to Detect Recent Positive Selection in the Human Genome
1871	IMPK	4	1		1	Tang	A New Approach for Using Genome Scans to Detect Recent Positive Selection in the Human Genome
1872	C10orf33	4	1			Tang	A New Approach for Using Genome Scans to Detect Recent Positive Selection in the Human Genome
1873	UCP2	4	1			Tang	A New Approach for Using Genome Scans to Detect Recent Positive Selection in the Human Genome
1874	MRPL48	4	1			Tang	A New Approach for Using Genome Scans to Detect Recent Positive Selection in the Human Genome
1875	DLG2	4	1		1	Tang	A New Approach for Using Genome Scans to Detect Recent Positive Selection in the Human Genome
1876	DDX10	4	1			Tang	A New Approach for Using Genome Scans to Detect Recent Positive Selection in the Human Genome
1877	PAFAH1B2	4	1			Tang	A New Approach for Using Genome Scans to Detect Recent Positive Selection in the Human Genome
1878	CUTL2	4	1			Tang	A New Approach for Using Genome Scans to Detect Recent Positive Selection in the Human Genome
1879	STOML3	4	1			Tang	A New Approach for Using Genome Scans to Detect Recent Positive Selection in the Human Genome
1880	ITM2B	4	1			Tang	A New Approach for Using Genome Scans to Detect Recent Positive Selection in the Human Genome
1881	RB1	4	1			Tang	A New Approach for Using Genome Scans to Detect Recent Positive Selection in the Human Genome
1882	HS6ST3	4	1			Tang	A New Approach for Using Genome Scans to Detect Recent Positive Selection in the Human Genome
1883	STRN3	4	1			Tang	A New Approach for Using Genome Scans to Detect Recent Positive Selection in the Human Genome
1884	PRKCH	4	1			Tang	A New Approach for Using Genome Scans to Detect Recent Positive Selection in the Human Genome
1885	PPP2R5E	4	1			Tang	A New Approach for Using Genome Scans to Detect Recent Positive Selection in the Human Genome
1886	RHOJ	4	1			Tang	A New Approach for Using Genome Scans to Detect Recent Positive Selection in the Human Genome
1887	GPR65	4	1		1	Tang	A New Approach for Using Genome Scans to Detect Recent Positive Selection in the Human Genome
1888	DUT	4	1			Tang	A New Approach for Using Genome Scans to Detect Recent Positive Selection in the Human Genome
1889	FBN1	4	1			Tang	A New Approach for Using Genome Scans to Detect Recent Positive Selection in the Human Genome
1890	TMOD2	4	1			Tang	A New Approach for Using Genome Scans to Detect Recent Positive Selection in the Human Genome
1891	TMOD3	4	1			Tang	A New Approach for Using Genome Scans to Detect Recent Positive Selection in the Human Genome
1892	MAPK6	4	1			Tang	A New Approach for Using Genome Scans to Detect Recent Positive Selection in the Human Genome
1893	BCL2L10	4	1			Tang	A New Approach for Using Genome Scans to Detect Recent Positive Selection in the Human Genome
1894	MYO5C	4	1			Tang	A New Approach for Using Genome Scans to Detect Recent Positive Selection in the Human Genome
1895	LACTB	4	1			Tang	A New Approach for Using Genome Scans to Detect Recent Positive Selection in the Human Genome
1896	RAB8B	4	1			Tang	A New Approach for Using Genome Scans to Detect Recent Positive Selection in the Human Genome
1897	BRUNOL6	4	1			Tang	A New Approach for Using Genome Scans to Detect Recent Positive Selection in the Human Genome
1898	HEXA	4	1			Tang	A New Approach for Using Genome Scans to Detect Recent Positive Selection in the Human Genome
1899	DNAJA3	4	1			Tang	A New Approach for Using Genome Scans to Detect Recent Positive Selection in the Human Genome
1900	HMOX2	4	1			Tang	A New Approach for Using Genome Scans to Detect Recent Positive Selection in the Human Genome
1901	CDR2	4	1			Tang	A New Approach for Using Genome Scans to Detect Recent Positive Selection in the Human Genome
1902	MPHOSPH6	4	1			Tang	A New Approach for Using Genome Scans to Detect Recent Positive Selection in the Human Genome
1903	NOG	4	1			Tang	A New Approach for Using Genome Scans to Detect Recent Positive Selection in the Human Genome
1904	TBX2	4	1			Tang	A New Approach for Using Genome Scans to Detect Recent Positive Selection in the Human Genome
1905	TBX4	4	1			Tang	A New Approach for Using Genome Scans to Detect Recent Positive Selection in the Human Genome
1906	PRKCA	4	1			Tang	A New Approach for Using Genome Scans to Detect Recent Positive Selection in the Human Genome
1907	CDH2	4	1			Tang	A New Approach for Using Genome Scans to Detect Recent Positive Selection in the Human Genome
1908	SLC24A3	4	1			Tang	A New Approach for Using Genome Scans to Detect Recent Positive Selection in the Human Genome
1909	C21orf100	4	1			Tang	A New Approach for Using Genome Scans to Detect Recent Positive Selection in the Human Genome
1910	C21orf41	4	1			Tang	A New Approach for Using Genome Scans to Detect Recent Positive Selection in the Human Genome
1911	CLDN17	4	1			Tang	A New Approach for Using Genome Scans to Detect Recent Positive Selection in the Human Genome
1912	CLDN8	4	1			Tang	A New Approach for Using Genome Scans to Detect Recent Positive Selection in the Human Genome
1913	KRTAP23-1	4	1			Tang	A New Approach for Using Genome Scans to Detect Recent Positive Selection in the Human Genome
1914	KRTAP13-1	4	1			Tang	A New Approach for Using Genome Scans to Detect Recent Positive Selection in the Human Genome
1915	KRTAP13-2	4	1			Tang	A New Approach for Using Genome Scans to Detect Recent Positive Selection in the Human Genome
1916	TBC1D22A	4	1		1	Tang	A New Approach for Using Genome Scans to Detect Recent Positive Selection in the Human Genome
1917	DRD5	4	1			Tang	A New Approach for Using Genome Scans to Detect Recent Positive Selection in the Human Genome
1918	TLL1	4	1			Tang	A New Approach for Using Genome Scans to Detect Recent Positive Selection in the Human Genome
1919	CDH18	4	1			Tang	A New Approach for Using Genome Scans to Detect Recent Positive Selection in the Human Genome
1920	AEBP2	4	1			Tang	A New Approach for Using Genome Scans to Detect Recent Positive Selection in the Human Genome
1921	CSK	4	1			Tang	A New Approach for Using Genome Scans to Detect Recent Positive Selection in the Human Genome
1922	LMAN1L	4	1			Tang	A New Approach for Using Genome Scans to Detect Recent Positive Selection in the Human Genome
1923	SCAMP2	4	1			Tang	A New Approach for Using Genome Scans to Detect Recent Positive Selection in the Human Genome
1924	C15orf17	4	1			Tang	A New Approach for Using Genome Scans to Detect Recent Positive Selection in the Human Genome
1925	COX5A	4	1			Tang	A New Approach for Using Genome Scans to Detect Recent Positive Selection in the Human Genome
1926	RPP25	4	1			Tang	A New Approach for Using Genome Scans to Detect Recent Positive Selection in the Human Genome
1927	SCAMP5	4	1			Tang	A New Approach for Using Genome Scans to Detect Recent Positive Selection in the Human Genome
1928	HSPA12B	4	1			Tang	A New Approach for Using Genome Scans to Detect Recent Positive Selection in the Human Genome
1929	C20orf28	4	1			Tang	A New Approach for Using Genome Scans to Detect Recent Positive Selection in the Human Genome
1930	CENPB	4	1			Tang	A New Approach for Using Genome Scans to Detect Recent Positive Selection in the Human Genome
1931	C20orf29	4	1			Tang	A New Approach for Using Genome Scans to Detect Recent Positive Selection in the Human Genome
1932	RNF24	4	1			Tang	A New Approach for Using Genome Scans to Detect Recent Positive Selection in the Human Genome
1933	FTLL1	4	1			Tang	A New Approach for Using Genome Scans to Detect Recent Positive Selection in the Human Genome
1934	HSPB7	4			1	Tang	A New Approach for Using Genome Scans to Detect Recent Positive Selection in the Human Genome
1935	CLCNKA	4			1	Tang	A New Approach for Using Genome Scans to Detect Recent Positive Selection in the Human Genome
1936	EPHA2	4			1	Tang	A New Approach for Using Genome Scans to Detect Recent Positive Selection in the Human Genome
1937	ARHGEF19	4			1	Tang	A New Approach for Using Genome Scans to Detect Recent Positive Selection in the Human Genome
1938	DMRTA2	4			1	Tang	A New Approach for Using Genome Scans to Detect Recent Positive Selection in the Human Genome
1939	ACADM	4			1	Tang	A New Approach for Using Genome Scans to Detect Recent Positive Selection in the Human Genome
1940	RABGGTB	4			1	Tang	A New Approach for Using Genome Scans to Detect Recent Positive Selection in the Human Genome
1941	MSH4	4			1	Tang	A New Approach for Using Genome Scans to Detect Recent Positive Selection in the Human Genome
1942	ASB17	4			1	Tang	A New Approach for Using Genome Scans to Detect Recent Positive Selection in the Human Genome
1943	ABHD7	4			1	Tang	A New Approach for Using Genome Scans to Detect Recent Positive Selection in the Human Genome
1944	GFI1	4			1	Tang	A New Approach for Using Genome Scans to Detect Recent Positive Selection in the Human Genome
1945	RPL5	4			1	Tang	A New Approach for Using Genome Scans to Detect Recent Positive Selection in the Human Genome
1946	CPSF3	4			1	Tang	A New Approach for Using Genome Scans to Detect Recent Positive Selection in the Human Genome
1947	YWHAQ	4			1	Tang	A New Approach for Using Genome Scans to Detect Recent Positive Selection in the Human Genome
1948	KCNS3	4			1	Tang	A New Approach for Using Genome Scans to Detect Recent Positive Selection in the Human Genome
1949	VSNL1	4			1	Tang	A New Approach for Using Genome Scans to Detect Recent Positive Selection in the Human Genome
1950	ABCG5	4			1	Tang	A New Approach for Using Genome Scans to Detect Recent Positive Selection in the Human Genome
1951	ABCG8	4			1	Tang	A New Approach for Using Genome Scans to Detect Recent Positive Selection in the Human Genome
1952	LRPPRC	4			1	Tang	A New Approach for Using Genome Scans to Detect Recent Positive Selection in the Human Genome
1953	PPP3R1	4			1	Tang	A New Approach for Using Genome Scans to Detect Recent Positive Selection in the Human Genome
1954	PLEK	4			1	Tang	A New Approach for Using Genome Scans to Detect Recent Positive Selection in the Human Genome
1955	CYP26B1	4			1	Tang	A New Approach for Using Genome Scans to Detect Recent Positive Selection in the Human Genome
1956	SPR	4			1	Tang	A New Approach for Using Genome Scans to Detect Recent Positive Selection in the Human Genome
1957	EMX1	4			1	Tang	A New Approach for Using Genome Scans to Detect Recent Positive Selection in the Human Genome
1958	SFXN5	4			1	Tang	A New Approach for Using Genome Scans to Detect Recent Positive Selection in the Human Genome
1959	NAT8	4			1	Tang	A New Approach for Using Genome Scans to Detect Recent Positive Selection in the Human Genome
1960	DUSP11	4			1	Tang	A New Approach for Using Genome Scans to Detect Recent Positive Selection in the Human Genome
1961	SUCLG1	4			1	Tang	A New Approach for Using Genome Scans to Detect Recent Positive Selection in the Human Genome
1962	DNAH6	4			1	Tang	A New Approach for Using Genome Scans to Detect Recent Positive Selection in the Human Genome
1963	RANBP2	4			1	Tang	A New Approach for Using Genome Scans to Detect Recent Positive Selection in the Human Genome
1964	SP3	4			1	Tang	A New Approach for Using Genome Scans to Detect Recent Positive Selection in the Human Genome
1965	ATIC	4			1	Tang	A New Approach for Using Genome Scans to Detect Recent Positive Selection in the Human Genome
1966	TOP2B	4			1	Tang	A New Approach for Using Genome Scans to Detect Recent Positive Selection in the Human Genome
1967	ABHD5	4			1	Tang	A New Approach for Using Genome Scans to Detect Recent Positive Selection in the Human Genome
1968	NEK4	4			1	Tang	A New Approach for Using Genome Scans to Detect Recent Positive Selection in the Human Genome
1969	ITIH1	4			1	Tang	A New Approach for Using Genome Scans to Detect Recent Positive Selection in the Human Genome
1970	ITIH3	4			1	Tang	A New Approach for Using Genome Scans to Detect Recent Positive Selection in the Human Genome
1971	DNASE1L3	4			1	Tang	A New Approach for Using Genome Scans to Detect Recent Positive Selection in the Human Genome
1972	RPP14	4			1	Tang	A New Approach for Using Genome Scans to Detect Recent Positive Selection in the Human Genome
1973	PXK	4			1	Tang	A New Approach for Using Genome Scans to Detect Recent Positive Selection in the Human Genome
1974	PDHB	4			1	Tang	A New Approach for Using Genome Scans to Detect Recent Positive Selection in the Human Genome
1975	KCTD6	4			1	Tang	A New Approach for Using Genome Scans to Detect Recent Positive Selection in the Human Genome
1976	ACOX2	4			1	Tang	A New Approach for Using Genome Scans to Detect Recent Positive Selection in the Human Genome
1977	LSAMP	4			1	Tang	A New Approach for Using Genome Scans to Detect Recent Positive Selection in the Human Genome
1978	RPL23A	4			1	Tang	A New Approach for Using Genome Scans to Detect Recent Positive Selection in the Human Genome
1979	GOLPH4	4			1	Tang	A New Approach for Using Genome Scans to Detect Recent Positive Selection in the Human Genome
1980	PHOX2B	4			1	Tang	A New Approach for Using Genome Scans to Detect Recent Positive Selection in the Human Genome
1981	SLC30A9	4			1	Tang	A New Approach for Using Genome Scans to Detect Recent Positive Selection in the Human Genome
1982	ETFDH	4			1	Tang	A New Approach for Using Genome Scans to Detect Recent Positive Selection in the Human Genome
1983	PPID	4			1	Tang	A New Approach for Using Genome Scans to Detect Recent Positive Selection in the Human Genome
1984	ADAM19	4			1	Tang	A New Approach for Using Genome Scans to Detect Recent Positive Selection in the Human Genome
1985	IBRDC2	4			1	Tang	A New Approach for Using Genome Scans to Detect Recent Positive Selection in the Human Genome
1986	BAI3	4			1	Tang	A New Approach for Using Genome Scans to Detect Recent Positive Selection in the Human Genome
1987	C6orf152	4			1	Tang	A New Approach for Using Genome Scans to Detect Recent Positive Selection in the Human Genome
1988	C6orf157	4			1	Tang	A New Approach for Using Genome Scans to Detect Recent Positive Selection in the Human Genome
1989	C6orf61	4			1	Tang	A New Approach for Using Genome Scans to Detect Recent Positive Selection in the Human Genome
1990	NOD1	4			1	Tang	A New Approach for Using Genome Scans to Detect Recent Positive Selection in the Human Genome
1991	GRM3	4			1	Tang	A New Approach for Using Genome Scans to Detect Recent Positive Selection in the Human Genome
1992	IFRD1	4			1	Tang	A New Approach for Using Genome Scans to Detect Recent Positive Selection in the Human Genome
1993	CNTNAP2	4			1	Tang	A New Approach for Using Genome Scans to Detect Recent Positive Selection in the Human Genome
1994	C8orf5	4			1	Tang	A New Approach for Using Genome Scans to Detect Recent Positive Selection in the Human Genome
1995	C8orf15	4			1	Tang	A New Approach for Using Genome Scans to Detect Recent Positive Selection in the Human Genome
1996	C8orf6	4			1	Tang	A New Approach for Using Genome Scans to Detect Recent Positive Selection in the Human Genome
1997	C8orf7	4			1	Tang	A New Approach for Using Genome Scans to Detect Recent Positive Selection in the Human Genome
1998	C8orf12	4			1	Tang	A New Approach for Using Genome Scans to Detect Recent Positive Selection in the Human Genome
1999	C8orf14	4			1	Tang	A New Approach for Using Genome Scans to Detect Recent Positive Selection in the Human Genome
[truncated: 3,623 more rows]
